# Supplementary material for: Decoding the spatial chromatin organization and dynamic epigenetic landscapes of macrophage cells during differentiation and immune activation
Source: Nat Commun. 2022 Oct 4;13:5857. doi: 10.1038/s41467-022-33558-5 (PMC9532393; doi:10.1038/s41467-022-33558-5)
Supplement: Supplementary file 8 — Supplementary Dataset 5 [file 41467_2022_33558_MOESM8_ESM.xlsx]

## Sheet: SNPs from the published article
subTable1. SNPs collected from published literatures
table1: SNP collected from reference: Thye, Thorsten, et al. "Genome-wide association analyses identifies a susceptibility locus for tuberculosis on chromosome 18q11. 2." Nature genetics 42.9 (2010): 739-741.
SNP	Ghana / The Gambia
	P value
rs10889630	3.74e-05
rs6699200	3.28e-05
rs4147266	5.58e-05
rs12117202	5.54e-05
rs11208921	6.81e-05
rs12141816	5.73e-05
rs324870	0.0001
rs2150037	9.27e-05
rs2210094	7.77e-05
rs6545883	5.29e-06
rs778753	1.16e-05
rs778764	1.25e-05
rs13390761	2.73e-05
rs2335705	4.59e-06
rs12616462	3.65e-05
rs9823492	2.98e-05
rs6780978	6.17e-05
rs10005603	7.23e-06
rs2560812	1.35e-05
rs12211963	9.14e-05
rs6933055	5.14e-05
rs7750647	4.45e-05
rs175360	2.1e-05
rs17448801	9.3e-05
rs17448899	9.3e-05
rs17448940	9.3e-05
rs17546090	9.3e-05
rs9373523	1.23e-06
rs10267586	5.61e-05
rs7787531	8.51e-06
rs4873534	1.17e-05
rs16915954	1.56e-05
rs7821565	7.8e-06
rs6986651	8.45e-06
rs7844531	8.45e-06
rs1837087	1.52e-05
rs10110193	1.52e-05
rs160441	8.41e-06
rs7019478	8.02e-05
rs10788068	5.43e-05
rs7107287	9.4e-05
rs11173018	1.99e-05
rs10877268	8.54e-05
rs10877301	2.58e-05
rs12369542	2.58e-05
rs2175950	1.79e-05
rs1146110	6.62e-05
rs1323565	6.56e-05
rs9544058	6.65e-05
rs1323566	8.28e-05
rs9323270	2.69e-05
rs9323271	2.56e-05
rs12890882	6.91e-05
rs11624680	1.13e-05
rs8005962	8.33e-06
rs2887395	4.57e-05
rs2369019	6.81e-05
rs7152619	1.96e-06
rs8014367	1.15e-06
rs9323929	1.07e-06
rs8011929	4.43e-05
rs1542421	5.43e-05
rs7195149	5.54e-05
rs7197587	4.95e-05
rs7197476	4.46e-05
rs7198185	5.05e-05
rs7198350	4.64e-05
rs7205152	2.33e-05
rs11863514	5.1e-05
rs1948632	7.53e-06
rs7196289	9.17e-06
rs904264	1.14e-05
rs904263	5.43e-05
rs7191424	1.14e-05
rs7184868	1.14e-05
rs12386026	2.32e-06
rs8082190	5.16e-05
rs712039	3.3e-06
rs16976206	2.15e-05
rs11874936	1.61e-05
rs4257308	5.56e-06
rs7236588	1.36e-05
rs12970649	1.87e-05
rs1434579	4.33e-06
P values calculated using logistic regression analysis adjusted by the first 3 MDS components for each, the Ghanaian and the Gambian study, and the first 6 MDS components for the combined data set.
table2: SNP collected from reference: Thye, Thorsten, et al. "Common variants at 11p13 are associated with susceptibility to tuberculosis." Nature genetics 44.3 (2012): 257-259.
SNP	P value
rs9440631	1.45e-05
rs7542223	1.46e-05
rs17739539	4.66e-05
rs77088208	3.27e-06
rs2646157	6.68e-06
rs13129961	9.66e-05
rs111399899	8.22e-06
rs73694499	1.26e-05
rs12156380	4.86e-06
rs28439133	9.89e-05
rs77751818	2.42e-05
rs2057178	1.74e-08
rs77576197	8.81e-05
rs2058784	9.92e-06
rs10848180	4.58e-06
rs17110454	6.66e-06
rs4906296	2.83e-05
rs11657700	5.48e-06
rs35687920	1.97e-06
rs2543007	6.53e-08
P values calculated by logistic regression analysis adjusted by the first three principal components (Eigenstrat)
table3: SNP collected from reference: Curtis, James, et al. "Susceptibility to tuberculosis is associated with variants in the ASAP1 gene encoding a regulator of dendritic cell migration." Nature genetics 47.5 (2015): 523-527.
SNP	P value
rs28680981	3.61e-05
rs602875	2.53e-06
Association of the best SNP in the present GWAS located in candidate genes associated with TB previously and TB association in the Russian GWAS for loci that previously were associated with leprosy
table4: SNP collected from reference: Sobota, Rafal S., et al. "A locus at 5q33. 3 confers resistance to tuberculosis in highly susceptible individuals." The American Journal of Human Genetics 98.3 (2016): 514-524.
SNP	P value
rs4921437	1.18e-06
rs7297313	8.6e-06
rs859063	2.4e-05
rs2681052	1.07e-05
rs17048476	1.91e-05
rs2587469	2.26e-05
rs9893385	2.26e-05
rs3860173	2.27e-05
rs1524713	3.47e-05
rs2807348	3.48e-05
rs4700255	3.87e-05
rs16870583	4.35e-05
rs930205	4.64e-05
rs557438	4.7e-05
rs4921437	2.11e-08
rs8028149	1.96e-06
rs1616723	4.13e-06
rs955263	2.26e-05
rs12636260	2.26e-05
rs4768760	2.57e-05
rs844669	2.68e-05
rs4236914	2.84e-05
rs4860106	3.03e-05
rs1482868	4.29e-05
rs2346943	4.48e-05
Results are presented for the Ugandan cohort, the Tanzanian cohorts, and the combined cohorts.
table5: SNP collected from reference: Chimusa, Emile R., et al. "Genome-wide association study of ancestry-specific TB risk in the South African Coloured population." Human molecular genetics 23.3 (2014): 796-809.
SNP	P value
rs16861827	5.91e-05
rs6694316	1.06e-05
rs823122	7.51e-05
rs823123	6.53e-05
rs12328060	8.6e-05
rs12691834	2.38e-05
rs16844441	6.99e-05
rs17040773	8.53e-05
rs17826270	3.08e-05
rs231802	1.55e-05
rs724710	1.79e-05
rs816546	2.84e-05
rs880167	6.63e-05
rs12640159	3.16e-05
rs13151552	3.63e-05
rs17006173	7.51e-05
rs12658168	8.59e-05
rs449377	2.13e-05
rs17133300	3.34e-05
rs7783665	4.1e-05
rs1449546	5.81e-05
rs16889079	5.23e-05
rs1817023	7.47e-05
rs895695	4e-05
rs895696	7.1e-05
rs11103291	3.46e-05
rs4745272	6.95e-05
rs2144861	4.71e-05
rs1245016	2.42e-05
rs41489249	4.1e-05
rs17503526	2.15e-05
rs17587770	3.11e-05
rs683479	2.68e-05
rs854406	7.4e-05
rs16979659	7.38e-05
rs2832542	7.72e-05
rs10917420	3.25e-05
rs16851354	4.84e-05
rs1926278	2.99e-05
rs2182200	1.82e-05
rs315087	1.67e-05
rs7541416	2.4e-05
rs1032044	3.99e-05
rs1385715	9.65e-06
rs1595665	1.69e-05
rs17493657	3.44e-05
rs17653240	2.95e-05
rs16898876	4.69e-05
rs240727	3.33e-05
rs2505675	3.87e-06
rs2286182	3.36e-05
rs2576507	4.68e-05
rs8764215	2.22e-05
rs9639391	1.47e-05
rs4738654	1.52e-05
rs6995423	2.53e-05
rs10809117	2.27e-05
rs10816229	4.24e-05
rs1410978	2.06e-05
rs586716	7.93e-06
rs7901781	3.35e-05
rs12283022	1.88e-06
rs1819084	8.53e-06
rs7104341	2.6e-05
rs7105967	3.51e-06
rs7947821	1.95e-06
rs12426185	2.45e-05
rs6538140	4.46e-06
rs1886235	3.69e-05
rs1900442	4.72e-06
rs28493371	3.92e-05
rs7318112	2.87e-05
rs7318638	9.73e-06
rs11844457	4.96e-05
rs1948724	3.95e-05
rs6575836	8.3e-06
rs7163165	2.73e-05
rs7171652	3.73e-05
rs1074182	3.17e-05
rs40363	3.13e-06
rs582998	3.87e-05
rs6126645	1.1e-05
rs681074	2.95e-05
rs2837857	2.4e-06
rs3218258	5.18e-06
rs11797250	4.61e-05
rs138067008	6.2e-06
rs139956886	5.96e-06
rs141261373	6.91e-06
rs142513793	1.84e-07
rs145189928	6.91e-06
rs149912409	6.91e-06
rs190796883	6.91e-06
rs192138826	6.91e-06
rs5924599	8.16e-05
rs5924602	8.57e-05
rs5928363	3.72e-06
Genetic markers with moderate p-values obtained from the association analysis with tuberculosis phenotype on typed and imputed data set.
table6: SNP collected from reference: Zhang, Fu-Ren, et al. "Genomewide association study of leprosy." New England Journal of Medicine 361.27 (2009): 2609-2618.
SNP	P value
rs3088362	2e-06
rs3764147	4.06e-07
rs10507522	4.17e-05
rs9302752	1.42e-09
rs7194886	4.43e-07
The P values were calculated with the use of the Cochran–Armitage trend test.
table7: SNP collected from reference: Qi, Hui, et al. "Discovery of susceptibility loci associated with tuberculosis in Han Chinese." Human Molecular Genetics 26.23 (2017): 4752-4763.
SNP	P value
rs77678229	5.92448e-05
rs118123289	8.55507e-05
rs9651118	3.54357e-05
rs151161966	8.50256e-05
rs4846078	1.54338e-05
rs4993566	8.09299e-05
rs61776496	7.84097e-05
rs61776497	7.569e-05
rs3753579	7.33391e-05
rs4240897	2.57071e-05
rs56243319	5.10114e-05
rs6676963	4.70382e-05
rs2236058	4.20053e-05
rs11121847	4.61422e-05
rs3830887	4.53498e-05
rs7550536	3.8817e-05
rs11121848	4.46317e-05
rs61776521	4.95133e-05
rs184440302	4.84938e-05
rs74976972	5.32295e-05
rs79316643	5.3183e-05
rs730123	4.95082e-05
rs55714663	8.82462e-05
rs186168547	5.93683e-05
rs7551210	8.29845e-05
rs34333997	8.04167e-05
rs17131000	2.043e-05
rs12023696	9.58792e-05
rs10881372	9.16244e-05
rs11184813	9.4665e-05
rs11184814	9.66011e-05
rs11184815	9.66556e-05
rs34094095	9.66005e-05
rs12049623	9.89252e-05
rs72701744	9.88779e-05
rs12239157	8.61346e-05
rs12023332	9.88681e-05
rs12033873	9.65435e-05
rs12033875	9.88661e-05
rs11184816	8.61293e-05
rs12027608	9.91993e-05
rs11184817	8.56724e-05
rs11580072	9.71744e-05
rs11806381	9.47347e-05
rs10881373	9.43752e-05
rs11802400	9.37096e-05
rs12031682	9.55376e-05
rs5776845	9.35288e-05
rs12029385	9.34597e-05
rs7532319	9.31925e-05
rs7529993	9.3416e-05
rs7518317	9.34095e-05
rs11580860	9.13132e-05
rs11580887	9.09885e-05
rs57647883	8.85587e-05
rs1577141	8.75847e-05
rs12403232	8.83447e-05
rs61790569	9.00642e-05
rs147735374	2.82295e-05
rs188045344	8.11533e-05
kgp8581469	7.92956e-05
rs35826842	7.37533e-05
rs12029151	8.00215e-05
rs3762539	4.86015e-05
rs1864539	5.24538e-05
rs1864540	3.86068e-05
rs1864542	2.63725e-05
rs150337568	3.10472e-05
rs13402545	4.3205e-05
rs11690542	7.36912e-05
rs12996162	7.04205e-05
rs13002132	7.13479e-05
rs13021077	6.88536e-05
rs12691820	6.78916e-05
rs4954332	7.02644e-05
rs13023548	6.74403e-05
rs4465819	7.17835e-05
rs7575622	6.60875e-05
rs7575738	6.52055e-05
rs4954335	7.24054e-05
rs13422295	6.36672e-05
rs2315593	5.5899e-05
rs112995040	6.05504e-05
rs10210934	4.8707e-05
rs35917253	7.72012e-05
2:143828841	7.56117e-05
rs827216	5.75983e-05
rs354692	9.69895e-05
rs354679	8.79748e-05
rs66553303	9.50585e-05
rs4662313	5.34429e-05
rs11889348	6.81549e-05
rs354702	2.87743e-05
rs354703	2.90529e-05
rs4008364	9.75206e-06
rs354704	2.86084e-05
rs354705	2.74619e-05
rs354706	2.97039e-05
rs354707	2.75154e-05
rs354708	2.80098e-05
rs354709	2.95943e-05
rs354710	2.94359e-05
rs354711	3.726e-05
rs354712	3.11001e-05
rs189560	7.38517e-05
rs181371	3.13859e-05
rs354713	4.82245e-05
rs354714	4.8049e-05
rs354715	4.65609e-05
rs189816	4.74551e-05
rs354717	5.13771e-05
rs2553009	3.4605e-05
rs11895509	5.62851e-06
rs16864337	1.88312e-05
rs10932987	1.7449e-05
rs11899460	1.73983e-05
rs139275509	1.78084e-05
rs78028040	1.89726e-05
rs76431265	1.89778e-05
rs74807563	4.16955e-05
rs145195169	6.09157e-05
rs10804315	5.20119e-05
rs10804316	5.20204e-05
rs1347998	5.24175e-05
rs16864374	6.23608e-05
rs1440075	6.21419e-05
rs17794731	5.70933e-05
rs1524028	9.10224e-05
rs2396517	4.75798e-05
rs10200894	2.65498e-05
rs143245764	2.0168e-05
rs12621026	2.4762e-05
rs12621099	3.59336e-05
rs74267642	3.68141e-05
rs12619223	8.8847e-06
rs12053445	5.61374e-05
rs7585768	9.50951e-05
rs112582329	2.69122e-05
rs112929632	2.66414e-05
rs192116778	3.36206e-05
rs11129450	8.01541e-05
rs114652744	2.70771e-05
3:67121720	6.50141e-05
rs11304053	9.2971e-05
rs201441003	6.79878e-05
rs374673005	9.67557e-05
rs4855057	9.4004e-05
rs2269497	6.87794e-05
rs4416547	3.52913e-05
rs1157893	7.50298e-05
rs10002958	2.50129e-05
rs10029176	2.72653e-05
rs142375507	5.17852e-05
rs10013204	4.63475e-05
rs28533379	4.03805e-05
rs200952632	5.15618e-05
rs16885781	6.37377e-05
rs1468750	5.60799e-05
rs74311207	5.21498e-05
rs11730273	4.29367e-05
rs10939359	3.47362e-05
rs150117779	4.55689e-05
rs138358559	4.57417e-05
rs60041146	8.30575e-05
rs79255083	9.18161e-05
rs75226745	7.06185e-05
rs4693210	8.53883e-05
rs34897455	8.66675e-05
rs13134380	8.92391e-05
rs2866646	1.45481e-05
rs16998662	5.59311e-05
rs4555671	5.86447e-05
rs2739538	4.9716e-05
rs184125697	7.30797e-05
rs144856813	5.75147e-05
rs9293504	2.27709e-05
rs302484	2.04672e-05
rs302482	3.56768e-05
rs76714486	7.7364e-05
rs77654793	8.60299e-05
rs10064180	9.46888e-05
rs77381797	2.91641e-05
rs7703947	2.34922e-05
rs73774956	1.69249e-05
rs56820701	8.74494e-05
rs1152177	4.4358e-05
rs12109241	2.74807e-05
rs6876108	2.74582e-05
rs6596146	4.04493e-05
rs118066688	9.6173e-05
rs10072037	5.91734e-05
rs79349310	1.99486e-05
rs6420104	6.47513e-05
rs2195933	4.89669e-05
rs11960719	6.92837e-05
rs6556406	7.00367e-05
rs10065320	7.70467e-05
rs13153734	5.92714e-05
rs35046837	7.8211e-05
rs13161132	4.46963e-05
rs62378747	3.92258e-05
rs1529710	4.07735e-05
rs141889561	3.53268e-05
rs2116820	4.02633e-05
rs62378748	3.8679e-05
rs34242539	3.87262e-05
rs3181226	8.16186e-05
rs3181225	8.28732e-05
rs2853697	5.12022e-05
rs66887908	8.16282e-05
rs34232893	9.95958e-05
rs140471098	9.64723e-05
kgp9043878	2.38384e-05
rs55938546	5.6564e-05
rs144141092	9.01863e-05
rs190037351	9.84669e-05
kgp17341927	7.76744e-05
rs75057504	3.62431e-05
rs181554409	7.42036e-05
rs142922774	4.79606e-05
rs138908531	4.78351e-05
rs142194154	4.82329e-05
rs137857669	4.82458e-05
rs142406849	6.7579e-05
rs143884736	1.51812e-06
rs151171873	5.29647e-06
rs111652687	1.32014e-05
rs73397302	1.34997e-05
6:32435381	1.73225e-05
rs147132031	1.74354e-05
rs147925392	1.97644e-05
rs111367655	2.11225e-05
rs113057412	2.12172e-05
rs61639069	2.40832e-05
rs57402682	2.40832e-05
rs17209817	2.40831e-05
rs111752270	2.40914e-05
rs111718315	2.40915e-05
rs201887083	2.40318e-05
rs143534179	2.40318e-05
rs200953013	2.40969e-05
6:32452473	2.40778e-05
rs115327502	1.6688e-05
rs35121819	2.40703e-05
rs190679391	1.65202e-05
rs140926846	1.6684e-05
rs183183311	1.65605e-05
rs144039739	1.66909e-05
rs57294695	2.40647e-05
rs57640649	2.27854e-05
rs73401332	3.24889e-05
rs113886492	2.79996e-05
rs144787108	1.94066e-05
rs112382204	2.80818e-05
rs73401358	1.24758e-05
rs112288203	2.61094e-05
rs111235690	2.64804e-05
rs112857702	2.64536e-05
6:32460915	3.911e-05
rs112340308	2.64506e-05
rs111844608	2.64835e-05
rs192619957	2.44391e-05
rs141357731	2.64439e-05
rs113362321	2.6441e-05
rs112365711	2.64392e-05
rs111985008	2.64384e-05
rs111461669	2.61822e-05
rs113887525	2.64375e-05
6:32462200	5.33176e-06
rs112387972	2.64344e-05
rs111773614	2.64327e-05
rs111230464	2.64475e-05
rs143660317	2.65733e-05
rs189269609	2.6429e-05
rs150558646	2.64284e-05
rs149322748	2.92759e-05
rs144183961	8.46044e-05
rs146583864	2.6424e-05
rs140064339	2.64235e-05
rs189474674	2.64184e-05
rs181128766	2.64138e-05
rs186495407	2.64127e-05
rs138049066	2.21763e-05
6:32464536	2.6407e-05
rs184055570	1.82142e-05
6:32464718	2.5296e-05
6:32464779	2.52953e-05
rs56844901	2.5291e-05
rs61524195	4.60973e-05
rs146055059	2.77357e-05
rs111414663	2.74205e-05
rs112658368	2.63901e-05
rs28851843	2.63878e-05
rs28814305	2.64019e-05
rs28877027	2.63868e-05
rs28890929	2.63867e-05
rs112686146	2.63825e-05
rs201113141	6.08827e-05
rs142626339	6.31806e-05
rs146942103	4.85218e-05
rs112045651	5.93916e-05
rs140655429	2.64111e-05
rs190550116	2.6362e-05
rs180807257	2.53094e-05
rs184487202	2.63606e-05
rs73403123	4.97038e-05
rs73403125	2.94302e-05
rs28762789	2.39632e-05
6:32470679	2.2157e-05
rs193206182	2.63354e-05
rs112194159	2.63121e-05
rs111720260	3.5093e-05
rs113227649	3.50927e-05
rs112801048	2.63339e-05
rs189793744	2.63324e-05
rs113578127	2.62924e-05
rs148477705	1.92219e-05
rs59110988	2.63333e-05
rs112642216	2.62972e-05
rs112127663	4.7157e-05
rs111752979	4.79718e-05
6:32475407	2.15716e-05
rs145847998	2.62866e-05
rs185064183	2.62853e-05
rs191059990	2.6277e-05
rs145751209	2.6278e-05
rs138765515	2.62837e-05
rs142750904	3.25096e-05
rs146945241	9.82928e-05
rs191812570	9.44114e-05
rs182148819	2.6256e-05
rs143121953	2.62633e-05
rs111522126	4.4677e-05
6:32480092	9.56162e-05
6:32482916	1.44291e-05
rs113609261	2.62302e-05
rs200235756	2.39287e-05
rs111724498	4.85452e-05
rs191824419	4.56306e-05
rs58546351	4.7491e-05
rs113311705	2.62211e-05
rs112868008	2.39207e-05
rs111824116	2.62198e-05
rs111310273	4.92685e-05
rs113881682	4.92692e-05
rs41553512	2.644e-05
rs139470622	4.67333e-05
rs41541115	1.13919e-05
rs113725244	3.03065e-05
rs149274407	3.13108e-05
rs1136744	6.85839e-06
rs150158763	1.79188e-05
rs144861045	2.0473e-05
rs111258508	2.28033e-05
rs112158862	2.61675e-05
rs143369418	2.61644e-05
rs144115779	2.60984e-05
rs143380882	2.60984e-05
rs138940971	2.60601e-05
rs143031185	2.606e-05
rs150303235	5.54963e-05
rs113473462	2.74116e-05
rs184847249	5.94525e-05
rs189609097	5.94494e-05
rs181608177	5.94502e-05
rs181873402	5.23602e-05
rs186517539	5.23631e-05
rs183688449	2.49866e-05
rs111388674	2.31806e-05
rs149777709	3.66041e-05
rs183212435	3.65971e-05
rs147126525	3.65982e-05
rs187804707	3.65958e-05
rs112469879	3.65932e-05
rs111999711	3.65917e-05
rs142573274	3.65849e-05
rs187535455	2.47167e-05
rs113142202	7.97495e-05
rs113895849	6.17433e-05
rs28594633	6.63935e-05
rs28497975	2.73808e-05
rs28570128	8.90569e-05
rs112066893	9.97964e-05
rs149321690	7.01935e-05
rs146281128	3.01572e-05
rs113508557	6.88174e-05
rs112335954	9.88124e-05
rs57980603	6.2883e-05
6:32537194	8.91201e-05
rs61321957	9.44929e-06
rs28489982	2.4685e-05
rs28526694	1.41159e-05
rs28521703	4.67615e-05
rs60632745	5.7391e-05
rs57236123	2.45425e-05
rs111274387	1.21504e-05
rs112216378	2.11624e-05
rs140363553	4.9016e-05
6:32551854	4.44912e-05
rs376484792	2.25307e-05
rs113312076	3.32257e-05
rs9270093	3.49653e-05
rs28729937	3.27458e-05
rs146049519	9.98323e-06
rs17203867	2.20404e-05
rs369917557	1.02196e-05
rs111702524	2.17014e-05
rs376144936	1.74727e-05
rs138628175	1.72348e-05
rs112333652	1.71819e-05
6:32566612	1.70123e-05
rs200017582	8.12302e-05
rs139426219	1.70723e-05
6:32569459	9.06285e-05
rs113349844	1.56773e-05
rs33938377	1.78357e-05
6:32573801	1.81495e-05
rs138644436	1.40872e-05
rs112848051	1.38848e-05
rs114969069	1.37937e-05
rs113315602	5.15597e-05
rs112869143	1.80345e-05
rs113252862	6.67324e-05
rs111378762	1.76147e-05
rs60080738	1.75429e-05
rs112604627	1.71436e-05
rs35644187	1.70235e-05
rs140272346	1.70229e-05
rs6924697	1.2082e-05
rs6935094	1.67572e-05
rs113231664	1.67409e-05
rs111411953	1.66304e-05
rs6941560	1.66179e-05
rs189613951	1.10436e-05
rs377284193	1.66842e-05
rs377451779	4.11496e-05
rs371193413	4.11496e-05
rs112827938	1.66179e-05
rs111930050	1.66179e-05
rs73393672	1.66179e-05
rs113140665	1.66179e-05
rs113962711	1.66179e-05
6:32585128	1.62051e-05
rs59052071	1.66339e-05
rs61126090	1.66507e-05
rs112165057	1.67007e-05
rs113488265	1.6753e-05
rs111874384	1.68021e-05
rs112990521	1.69863e-05
rs9271381	1.70484e-05
rs111847086	1.73255e-05
rs112512604	1.82534e-05
rs112033700	1.82736e-05
rs113030516	2.29369e-05
rs61687610	3.61373e-05
rs116703327	2.75014e-05
rs113249951	3.5458e-05
rs112513571	3.69332e-05
rs111540375	3.65936e-05
rs111547049	3.88134e-05
rs201066390	3.88473e-05
rs114472823	3.70206e-05
rs17205212	3.73296e-05
rs111678276	9.97712e-05
rs188980822	9.97501e-05
rs113219465	6.79538e-05
rs80154958	2.88161e-05
rs113551974	3.35184e-05
rs141823983	3.26409e-05
rs73409538	4.0548e-05
rs200217035	7.24753e-05
rs201735626	7.24756e-05
rs41542812	6.82036e-05
6:32631331	2.66763e-05
rs41552812	6.43811e-05
rs76536240	6.05514e-05
rs113319463	8.26109e-05
rs190083723	8.40193e-05
rs111582587	3.45518e-05
rs17205991	7.7865e-05
rs1038890	1.63843e-05
rs142191463	4.70459e-05
rs10944552	2.40631e-06
kgp5301258	9.11413e-06
rs4707684	1.179e-05
rs9345169	1.9326e-05
rs9390748	7.684e-05
rs11417666	8.24211e-05
rs3849215	4.08456e-05
rs9322637	4.0743e-05
rs143706229	4.07456e-05
rs11156175	5.04335e-05
rs9498978	8.45588e-05
rs9386621	6.74764e-05
rs9386622	9.52957e-05
rs9386623	8.53479e-05
rs6902190	9.34488e-05
rs57400551	4.01316e-05
rs144526335	9.70543e-05
rs117255767	9.72772e-05
rs78962576	9.65904e-05
rs2499644	7.50529e-05
rs2499643	3.20053e-05
rs2499642	3.07952e-05
rs2499641	3.21129e-05
rs2499640	3.20449e-05
rs2499639	2.63565e-05
rs2499638	3.04962e-05
rs2499637	3.10286e-05
kgp8526415	2.77568e-05
rs2499635	2.75843e-05
rs2473543	2.24533e-05
rs2473544	2.48417e-05
rs79219591	2.35751e-05
rs75867292	2.72411e-05
rs13235737	8.85793e-05
rs12666168	2.57856e-05
rs56293030	2.58163e-05
rs1004107	2.60507e-05
rs9969224	3.11569e-05
rs1004109	2.60281e-05
rs1000966	2.61943e-05
rs3807968	2.62318e-05
rs3779509	2.63329e-05
rs1881287	2.59071e-05
rs58624059	2.66179e-05
rs112696017	3.61246e-05
rs3840632	2.67715e-05
rs12670683	2.70592e-05
rs2030978	2.70669e-05
rs2030977	2.7132e-05
rs6959237	2.72149e-05
rs3807975	2.75484e-05
rs66652906	2.76261e-05
rs58595078	2.76525e-05
rs3757730	2.77298e-05
rs58495099	3.62383e-05
rs57321537	2.76363e-05
rs138623810	2.79114e-05
rs7811984	2.78897e-05
rs140280182	2.43103e-05
rs73719150	4.68041e-05
rs6953050	2.82739e-05
rs6957561	2.82911e-05
rs1048508	1.49506e-05
rs17138472	1.50044e-05
rs3823977	1.49463e-05
rs3807980	1.4913e-05
rs17138483	1.49658e-05
rs73452247	1.49196e-05
rs72603593	2.37618e-05
rs17138486	1.49207e-05
rs112016811	2.2619e-05
rs4730719	2.26206e-05
rs10623881	2.26208e-05
rs4730720	2.26215e-05
rs6948556	2.26032e-05
rs6966770	2.26232e-05
rs10658477	2.26233e-05
rs6967695	2.26233e-05
rs3993918	2.26233e-05
rs3807981	2.26233e-05
rs2402057	2.26233e-05
rs2402058	3.69038e-05
rs2402059	3.69038e-05
rs4710	2.34215e-05
rs3832530	2.26233e-05
rs3030648	2.26233e-05
rs2896180	2.47531e-05
rs2896181	2.26232e-05
rs3173919	2.29697e-05
rs1141470	2.26436e-05
rs74714269	2.26499e-05
rs3807982	4.96435e-05
rs3807983	2.2665e-05
rs4730721	2.97228e-05
rs10242959	3.34307e-05
rs10261531	3.22139e-05
rs10500059	1.97005e-05
rs10500060	1.97023e-05
rs10500061	2.6061e-05
rs61382660	3.67139e-05
kgp5678467	3.34307e-05
rs60927526	3.67141e-05
rs4730723	6.39726e-05
rs4730724	7.15455e-05
rs67251819	7.36432e-05
rs73716708	7.27535e-05
rs73716710	7.27538e-05
rs10260956	6.74906e-05
rs17138519	9.15324e-05
rs1918912	9.51963e-05
rs1918911	9.15261e-05
rs7459355	9.15276e-05
rs12669768	9.16053e-05
rs17138528	2.43817e-05
rs11767092	9.2454e-05
rs6466571	9.59631e-05
rs9791626	6.72296e-05
rs4730726	4.08317e-05
rs7794106	5.1752e-05
rs10239692	7.5424e-05
rs11761066	9.67857e-05
rs219230	7.75882e-05
rs58125572	9.71912e-05
rs1867043	6.31523e-05
rs2736070	7.48527e-05
kgp7356608	8.81776e-05
8:56667295	2.81949e-05
rs28595219	7.93127e-05
rs114387713	7.1509e-05
rs9656982	7.83748e-05
rs59358264	7.39455e-05
kgp137654	5.40666e-05
rs17855765	3.2194e-05
rs2280839	5.9662e-05
rs13275522	4.47236e-05
rs372265122	8.94577e-05
rs7843242	2.24086e-05
rs7827201	6.5255e-05
rs7834420	4.78343e-05
rs2977833	6.19104e-05
rs12115065	5.71794e-05
rs35412369	4.36383e-05
rs12682512	3.18658e-05
rs2272658	4.94638e-05
rs7842602	4.10663e-05
rs139513541	5.7945e-05
rs3929255	8.89815e-05
rs3735840	3.81494e-05
rs2291130	3.75696e-05
rs17553600	4.2609e-05
rs7840439	3.48791e-05
rs35298598	4.63672e-05
rs7341562	1.82072e-05
rs13253451	1.6569e-05
rs13273684	3.38038e-05
rs3862193	3.13062e-05
rs4082353	4.69605e-05
rs4082352	3.44488e-05
rs13258903	3.68816e-05
rs13259250	8.24393e-05
rs13259251	8.24396e-05
rs13273326	5.79436e-05
rs13281939	5.79446e-05
rs13273343	4.39222e-05
rs11776445	3.37804e-05
rs35278312	1.14121e-05
rs13275214	3.94988e-05
rs13249053	3.95101e-05
rs12542502	3.94582e-05
rs2620631	3.84989e-05
rs2620630	1.91959e-05
rs13270605	3.75439e-05
rs13278325	2.14226e-05
rs12542638	4.08743e-05
rs1010427	2.95451e-05
rs2721140	6.04363e-05
rs7830832	5.92552e-05
rs2242269	1.66715e-05
rs1011212	4.3437e-05
rs1011211	3.91441e-05
rs13255086	3.98451e-05
rs2242268	3.66273e-05
rs35553939	6.6048e-05
rs7843998	3.63927e-05
rs2306385	3.83357e-05
rs2229315	3.59624e-05
rs2242266	3.63272e-05
rs4925822	3.01284e-05
rs12543178	3.62622e-05
rs10902781	3.68089e-05
rs2242265	2.98198e-05
rs741969	1.10776e-05
rs10976629	4.31801e-05
rs187421984	7.0694e-05
9:12090031	3.17251e-05
rs59077570	9.93348e-05
kgp10189508	8.07727e-05
rs75006739	7.16983e-05
rs184383057	6.22337e-05
9:85125303	2.38265e-05
9:85125305	2.38196e-05
9:85125309	2.14811e-05
kgp5118183	2.07121e-05
kgp377598	2.5809e-05
rs72621408	1.53996e-05
rs377548128	2.45816e-05
rs3858085	1.21857e-05
rs2183385	3.34174e-05
rs147614136	3.81611e-05
rs4880208	7.84684e-05
rs10906729	7.88062e-05
rs117408474	6.61181e-05
rs149626250	6.22522e-05
10:70002838	9.84956e-05
rs11190368	1.99508e-05
rs1986500	1.64134e-05
rs60545509	2.72508e-05
rs2161876	4.52749e-05
rs3926306	6.28848e-05
rs1424608	3.89814e-05
rs1424607	3.89837e-05
rs1424606	3.90969e-05
rs2248353	4.65166e-05
rs3074618	4.96152e-05
rs7914682	7.94533e-05
rs7917979	6.03727e-05
rs139664608	8.68871e-05
rs11032644	9.82975e-05
rs12276589	9.74034e-05
rs12271710	6.07964e-05
rs17146104	6.83702e-05
rs3741399	6.40874e-05
rs3802947	5.41889e-05
rs11231841	6.32748e-05
rs11231842	9.27683e-05
rs139715143	8.54448e-05
rs11820322	7.92722e-05
rs12226055	8.60299e-05
rs11231849	8.64532e-05
rs35967507	6.48308e-05
kgp313282	2.53968e-05
rs2002028	5.32328e-05
rs10796819	4.14306e-05
rs11263454	4.50596e-05
rs1938684	9.64851e-05
rs11263456	6.06811e-05
rs57217362	8.0272e-05
rs79770743	3.84035e-05
rs313385	5.98994e-05
rs313384	4.5086e-05
rs313383	4.66518e-05
rs313381	4.68549e-05
rs313380	2.62411e-05
rs313379	3.76594e-05
rs313387	2.77273e-05
rs313386	2.89853e-05
rs313368	2.4438e-05
rs313369	2.44535e-05
rs79771284	4.15531e-05
rs2566953	3.98407e-05
rs2566947	2.61985e-05
rs313413	2.50993e-05
rs313411	2.56838e-05
rs313410	1.73833e-05
rs313409	2.48074e-05
rs220327	1.32114e-05
rs10791612	1.10254e-05
rs71465390	1.96833e-05
rs7948241	5.56996e-05
rs10895397	2.48595e-05
rs12577502	8.22746e-05
rs28638074	7.99949e-05
rs34915223	8.31903e-05
rs66900119	8.00475e-05
rs35984983	7.05384e-05
rs12271531	7.05043e-05
rs71480484	8.42537e-05
rs12799152	8.9074e-05
rs34503483	8.95358e-05
rs12806599	9.73672e-05
rs12800453	8.03286e-05
rs71480485	8.80383e-05
rs140453855	8.80374e-05
rs112031172	8.77897e-05
rs34747522	8.78167e-05
rs34084066	8.22036e-05
rs35828353	8.84814e-05
rs35363769	8.8495e-05
rs3910097	4.6859e-05
rs12576263	8.85536e-05
rs71480488	8.79954e-05
rs12786254	8.79998e-05
rs12274487	9.99532e-05
rs71464710	9.2305e-05
rs9645679	5.95725e-05
rs12807020	6.10481e-05
rs12364992	3.03207e-05
rs11211839	2.78801e-05
rs11211842	1.1306e-05
rs71303246	1.04664e-05
rs12363907	1.03962e-05
rs11211844	3.01299e-05
rs11211846	4.91125e-06
rs12365931	6.62083e-06
kgp4738567	4.31553e-06
rs17105932	3.65921e-06
rs10890563	7.34928e-06
rs34111809	7.44125e-06
rs11211859	7.13436e-06
rs11211862	1.1483e-05
rs2298507	1.09599e-05
rs10772748	9.94816e-05
rs12424807	4.39323e-06
rs7487380	3.45716e-06
rs68027860	3.54097e-06
rs36108061	5.11863e-06
rs55901548	5.05551e-06
rs34299250	2.29261e-05
rs12425125	5.67191e-06
rs35625531	5.63562e-06
rs12422836	5.79611e-06
rs12426892	5.49894e-06
rs12425560	5.83333e-06
rs35996811	5.95797e-06
rs12423242	6.09918e-06
rs34737341	6.21145e-06
rs34246472	6.30626e-06
rs35883625	8.30683e-06
rs12831867	8.46972e-06
rs34991620	8.7403e-06
rs35747749	8.76404e-06
rs34152332	1.95294e-05
rs35429574	1.62465e-05
rs35849943	2.82044e-05
rs9919696	2.94629e-05
rs9919817	2.95161e-05
rs1490696	9.27128e-05
rs4898532	7.21173e-05
rs11613959	6.17167e-05
12:52544160	2.27373e-05
12:52544163	2.27463e-05
rs201290807	2.27524e-05
rs74383437	6.18203e-05
rs149895365	2.27647e-05
kgp7309172	3.94084e-05
rs200672496	3.00156e-05
rs200495162	3.00299e-05
kgp18913874	1.01136e-05
rs74099453	1.39332e-05
rs2291693	7.1851e-05
rs58899020	6.45822e-05
rs2293637	6.52664e-05
12:69266010	4.47852e-05
rs11830962	6.34771e-05
rs11837874	8.26301e-05
rs11837875	8.26293e-05
rs11837841	8.26244e-05
rs1144952	4.15e-05
rs11837900	6.46698e-05
rs11837881	6.47435e-05
rs11831045	6.56805e-05
rs4631967	6.43193e-05
rs4359283	6.42764e-05
rs4460888	6.29052e-05
rs4506728	6.28949e-05
rs111880665	6.24398e-05
rs111843593	5.03895e-05
rs111344384	4.98103e-05
rs112871145	5.02056e-05
rs111847104	5.01697e-05
rs61642036	5.83243e-05
rs1629426	7.76117e-05
rs1795475	5.61646e-05
rs34075130	5.61965e-05
rs1795476	5.63282e-05
rs1663580	5.75947e-05
rs74099458	5.72087e-05
rs57202226	5.68472e-05
rs2701086	6.05908e-05
rs35579795	6.33701e-05
rs1982309	9.37161e-05
rs11609317	5.10889e-05
rs2730555	3.5349e-05
rs142962411	7.67974e-05
rs4475955	2.56232e-05
rs199764952	9.41946e-05
rs12867751	6.41028e-05
rs60601341	2.32532e-05
rs1305115	4.52121e-05
rs71086891	4.39764e-05
rs7323183	5.731e-05
rs2511249	6.82593e-05
rs2511250	6.40379e-05
rs12874765	6.54431e-05
rs9550398	6.72301e-05
rs9508133	7.19494e-05
kgp8763755	6.62981e-05
rs9564622	1.46856e-05
rs968352	1.22852e-06
rs142627754	5.7768e-05
rs201491124	7.98311e-05
rs113145297	8.01627e-05
rs4287473	5.82295e-05
kgp7805259	8.90394e-05
rs7159633	7.97798e-05
rs1177607	6.9642e-05
rs1169460	6.95577e-05
rs1182934	6.7342e-05
rs848693	7.11968e-05
rs848695	6.21778e-05
rs848696	6.21706e-05
rs848697	6.93049e-05
rs848698	4.65099e-05
rs848699	4.64603e-05
rs712390	4.46997e-05
rs712394	4.83819e-05
rs12881110	7.80977e-05
rs7159402	9.47747e-05
rs12896722	9.34957e-05
rs1367031	3.81418e-05
rs10149290	2.36082e-05
rs12878657	3.25425e-05
rs7143097	3.2005e-05
rs2022722	3.18119e-05
rs8017518	1.57452e-05
rs10747298	9.09384e-05
rs7150626	8.77359e-05
rs12440145	3.31606e-05
rs141483434	8.54568e-05
rs17326812	5.11764e-05
rs150404587	9.28621e-05
rs75199663	4.0747e-05
rs8056025	3.96748e-05
rs16972263	4.57274e-05
rs10683142	6.15637e-05
rs9937040	7.6849e-05
rs8064165	7.69916e-05
rs75819549	7.70741e-05
rs16972275	7.67062e-05
rs12935562	7.56304e-05
rs182399575	7.52646e-05
rs173539	7.94139e-05
rs3764261	6.91814e-05
rs3851017	6.87215e-05
rs10597528	3.64752e-06
rs9921599	2.33394e-05
rs71158793	2.54828e-05
rs9921619	2.51516e-05
rs11076776	2.53869e-05
rs4785648	1.24288e-05
rs55975421	2.01887e-05
rs1994188	2.50702e-05
rs12934299	1.97691e-05
rs900726	8.02874e-06
rs4541078	1.14357e-05
rs4785649	9.17839e-06
rs12928649	8.23603e-06
rs4785650	1.05191e-05
rs117652610	1.1273e-05
rs4785558	1.00062e-05
rs200135478	7.90807e-06
rs59204820	9.27094e-06
rs4238828	1.80034e-05
rs76276959	1.58262e-05
rs6500544	1.46611e-05
rs2306632	1.41341e-05
rs4290474	8.81332e-06
kgp1194704	3.81873e-05
rs4785651	2.26726e-05
rs7206646	1.41994e-05
rs12709112	3.10619e-05
rs6502938	8.21886e-05
rs6502940	5.22083e-05
kgp11794794	3.84426e-06
rs57049797	2.6769e-06
rs1270645	3.09426e-06
rs4795838	9.04082e-05
rs17783755	9.10951e-05
rs34775258	9.5017e-05
rs12451319	9.02725e-05
rs902557	8.87666e-05
rs731127	7.59515e-05
rs731128	7.57895e-05
rs7219398	7.83968e-05
rs4794978	7.77603e-05
rs12952119	2.92303e-05
rs12943350	2.90009e-05
rs12936264	2.87806e-05
rs55840118	2.58636e-05
rs12452988	6.21482e-05
rs35834228	9.35135e-05
rs62059917	9.41311e-05
rs28520669	8.80504e-05
rs79330924	7.2713e-05
rs56118853	8.98004e-05
rs111454004	6.8675e-05
rs62059919	8.72686e-05
rs34314793	9.81662e-05
rs1490894	8.98836e-05
rs35135789	4.65732e-06
rs11079309	9.14443e-05
rs323385	8.28703e-05
rs323386	8.62345e-05
rs34985849	9.41697e-05
rs323406	7.48434e-05
rs323407	9.99757e-05
rs323408	9.42595e-05
rs112161154	6.36903e-05
rs112631674	6.57927e-05
rs35630982	4.53408e-05
rs445605	9.98238e-05
rs547298	9.73046e-05
rs11412757	9.48143e-05
rs637538	8.55339e-05
rs838052	7.57823e-06
rs430544	8.44576e-06
rs2460393	4.08161e-06
rs626281	3.66004e-06
kgp6093999	1.99057e-05
kgp2721415	2.89487e-05
kgp6283950	6.84149e-05
rs2161471	6.45315e-05
rs2363059	5.29477e-05
rs8107157	8.45251e-05
rs6052919	6.74114e-05
kgp7657339	9.20477e-05
rs56870951	2.81147e-05
kgp10373810	5.97025e-05
rs996624	7.46065e-05
rs72623578	9.11905e-05
kgp1104330	3.50355e-06
rs11701827	8.27627e-05
rs144353412	4.3399e-05
rs73198439	4.22268e-05
rs73198441	6.07057e-05
rs73198442	8.26291e-05
kgp9020863	6.12757e-05
kgp4412273	2.64372e-06
rs145322470	4.60917e-06
rs8128655	2.65497e-06
rs2834026	2.63194e-06
rs2834033	1.02892e-05
rs79392727	1.39327e-05
rs2834034	8.47849e-06
rs10211937	2.13943e-05
rs2096509	9.88534e-05
rs3061065	6.54236e-05
rs9984765	9.05242e-05
rs2839355	9.97719e-05
rs142672177	6.00925e-05
rs67291660	8.04264e-05
rs141919955	5.08867e-05
rs11090512	5.54957e-05
rs11090513	3.55236e-05
rs11912549	4.26461e-05
rs35900557	8.79909e-05
rs12628364	4.57266e-05
rs6005605	4.07909e-05
rs738727	7.38247e-05
rs6008022	9.6808e-05
rs1005554	8.58747e-05
rs9627643	7.9093e-05
rs750151	2.55868e-05
rs12159440	7.84357e-05
rs762904	8.92776e-05
rs6009104	9.55206e-05
rs6009105	8.89632e-05
rs131938	7.77084e-05
rs8138096	7.79833e-05
rs131941	8.14301e-05
rs131943	9.13102e-05
rs1807721	6.52251e-05
rs2807348	3.48e-05
rs1524713	3.47e-05
rs859063	2.4e-05
rs2221593	3.09e-08
rs3762318	3.27e-11
rs6588248	7.93e-06
rs2735591	1.03e-09
rs17508449	4.71e-06
rs17359468	1.18e-05
rs7417366	4.81e-08
rs2058660	4.57e-19
rs17048476	1.91e-05
rs12636260	2.26e-05
rs6807915	1.94e-08
rs6793154	2.55e-05
rs5743618	1.7e-09
rs4860106	3.03e-05
rs955263	2.26e-05
rs77280512	1.74e-05
rs72715458	2.62e-07
rs16870583	4.35e-05
rs73058713	9.54e-09
rs4700255	3.87e-05
rs930205	4.64e-05
rs11952663	5.49e-05
rs1482868	4.29e-05
rs9270650	3.1e-11
rs557011	3.7e-09
rs9271378	1.2e-09
rs1616723	4.13e-06
rs2275606	3.94e-14
rs76996465	2.07e-06
rs2681052	1.07e-05
rs844669	2.68e-05
rs4720118	3.85e-10
rs4236914	2.84e-05
rs42490	1.38e-16
rs40457	1.34e-12
rs1469288	1.1e-10
rs1017281	3.7e-10
rs10956514	1e-10
rs12680942	4.1e-10
rs2033059	4.3e-11
rs4733781	2.6e-11
rs17285138	3.3e-09
rs55894533	5.07e-11
rs10100465	2.85e-11
rs3860173	2.27e-05
rs10982385	8.73e-08
rs4574921	2.17e-16
rs10114470	5.42e-14
rs6478108	3.39e-21
rs10817758	1.15e-08
rs301437	4.1e-05
rs58600253	3.02e-12
rs2587469	2.26e-05
rs942793	1.68e-09
rs2057178	2.63e-09
rs663743	8.84e-14
rs538147	7.2e-06
rs7297313	8.6e-06
rs1873613	5.1e-05
rs4768760	2.57e-05
rs9533634	4.77e-12
rs3088362	1.36e-31
rs3764147	3.72e-54
rs8028149	1.96e-06
rs77979355	6.7e-10
rs2346943	4.48e-05
rs9302752	3.77e-40
rs7194886	1.77e-30
rs8057341	5.53e-05
rs16948876	1.64e-10
rs9893385	2.26e-05
P values calculated by logistic regression with the first 5 eigenvector as covariates.
table8: SNP collected from reference: Zheng, Ruijuan, et al. "Genome-wide association study identifies two risk loci for tuberculosis in Han Chinese." Nature communications 9.1 (2018): 1-9.
SNP	P value
rs972217	6.73e-06
rs7575462	8.16e-06
rs2368563	6.21e-05
rs144549877	4.21e-05
rs62197320	3.76e-05
rs60664562	3.61e-05
rs62197322	5.63e-05
rs77340623	5.7e-05
rs17625552	2.59e-05
rs80126985	3.4e-05
rs78705326	2.6e-05
rs17625564	2.19e-05
rs17625570	2.7e-05
rs17586989	3.14e-05
rs200210044	9.64e-05
rs75149389	9.64e-05
rs11924733	4.66e-06
rs1666780	4.71e-06
rs12665031	4.09e-06
rs3777548	4.07e-06
rs1361215	4.07e-06
rs1416167	5.25e-06
rs9369590	4.66e-06
rs3822876	4.66e-06
rs3822878	2.68e-06
rs3822879	4.74e-06
rs3822880	4.74e-06
rs3822881	4.72e-06
rs3729618	1.41e-06
rs3777552	5.63e-06
rs3777553	5.63e-06
rs34155361	6.2e-06
rs3798258	2.03e-06
rs3798259	5.2e-06
rs3777554	5.49e-06
rs3836934	4.67e-06
rs6904888	2.22e-06
rs12204991	8.24e-06
rs9381410	8.25e-06
rs3777556	8.25e-06
rs3777557	8.25e-06
rs3777558	8.25e-06
rs3777559	9.31e-06
rs9367229	9.22e-06
rs9381411	9.31e-06
rs9349336	9.31e-06
rs9395134	9.31e-06
rs10807328	7.69e-06
rs6939554	9.31e-06
rs6940409	5.34e-06
rs2665706	8.48e-05
rs1838996	7.23e-05
rs2593650	7.23e-05
rs7483827	8.2e-05
rs7102521	8.2e-05
rs4922999	8.2e-05
rs34777692	9.62e-05
rs1447502	7.23e-05
rs1447503	7.23e-05
rs2665714	7.23e-05
rs1447506	7.46e-05
rs2665715	7.46e-05
rs2665716	7.46e-05
rs2593654	8.46e-05
rs2593655	8.46e-05
rs2593656	8.46e-05
rs2593658	7.84e-05
rs2593659	6.91e-05
rs4244492	7.84e-05
rs2593661	7.77e-05
rs2593662	8.45e-05
rs4312059	8.45e-05
rs143265201	7.7e-07
rs12228806	6.44e-07
rs12581304	5.51e-07
rs1092797	5.59e-07
rs4471523	5.59e-07
rs7486518	6.73e-07
rs11176643	3.87e-07
rs11176645	5.82e-07
rs12437118	7.06e-05
rs8124987	4.41e-06
rs55736189	1.47e-06
rs61657904	1.38e-06
rs6114027	9.37e-06
SNPs with P < 1×10 -4 in the discovery stage.

## Sheet: SNP overlap with loop anchor
subTable2. SNPs (collected from published literature, gwas catalog, and uk biobank) located in the loop anchor regions
Chr	Site	Name	From	To
chr1	10759180	rs77678229	C	G
chr1	10759597	rs118123289	T	C
chr1	11967356	rs4846078	C	T
chr1	11969994	rs4993566	T	G
chr1	12042755	rs4240897	G	A
chr1	39218513	rs581742	C	T
chr1	39219090	rs594797	T	C
chr1	62064751	rs7551210	G	T
chr1	67034789	rs10889630	C	T
chr1	67041309	rs6699200	T	C
chr1	67048743	rs4147266	T	G
chr1	67597119	rs3762318	G	A
chr1	67680275	rs113084917	T	G
chr1	198451030	rs188045344	T	C
chr1	206897727	rs6540574	G	A
chr1	212873431	rs2221593	C	T
chr1	213863315	rs11120194	T	C
chr1	221609549	rs1031674	A	G
chr1	221611211	rs35826842	A	C
chr1	221611496	rs12029151	T	G
chr1	228703289	rs1925714	A	G
chr1	242874885	rs6676375	T	C
chr2	5253598	rs1075309	C	T
chr2	61772257	rs6545883	A	G
chr2	103054449	rs2058660	G	A
chr2	112811013	rs77088208	C	T
chr2	143853970	rs354679	T	C
chr2	143882594	rs4662313	G	A
chr2	143882605	rs11889348	A	C
chr2	143883855	rs354702	A	T
chr2	143883952	rs354703	T	C
chr2	143884871	rs354704	C	T
chr2	143886180	rs354705	T	A
chr2	143886216	rs354706	C	T
chr2	143886437	rs354707	T	A
chr2	143886535	rs354708	A	T
chr2	143886953	rs354709	T	C
chr2	143887084	rs354710	C	T
chr2	143887163	rs354711	T	C
chr2	143888823	rs354712	C	A
chr2	143889098	rs189560	C	T
chr2	143889126	rs181371	C	T
chr2	143889304	rs354713	C	T
chr2	143889749	rs354714	A	T
chr2	143890615	rs354715	G	A
chr2	143891026	rs189816	G	A
chr2	143891450	rs354717	A	G
chr2	194475270	rs1020941	C	G
chr2	205864832	rs2335704	C	A
chr2	228812298	rs1524028	A	C
chr2	228812441	rs2396517	A	T
chr2	232058493	rs2368563	A	G
chr2	232060366	rs62197320	T	G
chr2	232060843	rs60664562	T	A
chr2	232061520	rs62197322	A	G
chr2	232153195	rs77340623	C	T
chr2	232162593	rs17625552	C	T
chr2	232163580	rs80126985	G	C
chr2	232164170	rs78705326	A	G
chr2	232164726	rs17625564	A	G
chr2	232165063	rs17625570	C	T
chr2	232165622	rs17586989	G	A
chr2	232178784	rs75149389	T	C
chr3	10209350	rs112582329	C	T
chr3	12313846	rs6807915	T	C
chr3	26543420	rs2202157	C	T
chr3	31524928	rs114652744	G	A
chr3	54882257	rs143213609	C	A
chr3	107413864	rs201441003	T	A
chr3	151160595	rs6793154	T	C
chr4	3429856	rs2269497	A	G
chr4	5979474	rs35219078	A	G
chr4	5981151	rs11932461	C	G
chr4	5982135	rs6838551	G	T
chr4	5983197	rs6847117	C	T
chr4	21526872	rs13134068	A	G
chr4	31744052	rs1157893	G	A
chr4	31744915	rs10002958	A	G
chr4	31746534	rs10029176	C	T
chr4	31748513	rs10013204	A	G
chr4	31749580	rs28533379	T	C
chr4	37596517	rs2380743	G	A
chr4	37599753	rs2939731	A	G
chr4	37600599	rs2940989	G	A
chr4	37601752	rs2940991	C	T
chr4	37609966	rs2939734	T	G
chr4	37615611	rs17423188	G	A
chr4	58225067	rs4242010	G	A
chr4	58254570	rs150117779	A	G
chr4	58254701	rs138358559	A	G
chr4	78605369	rs958617	A	G
chr4	105844273	rs10005603	T	G
chr4	190712308	rs2739538	G	C
chr5	6900466	rs2894967	G	A
chr5	25322034	rs931924	C	T
chr5	25323707	rs11958933	G	A
chr5	31541142	rs17410035	G	T
chr5	60923475	rs36091	G	A
chr5	60925938	rs42880	G	A
chr5	61055557	rs1501847	T	C
chr5	88166061	rs10064180	G	A
chr5	88177599	rs77381797	T	C
chr5	112563944	rs557438	G	A
chr5	125023190	rs11960504	C	T
chr5	148365234	rs930205	T	C
chr5	158550448	rs118066688	C	G
chr5	158706713	rs13153734	C	T
chr5	158710998	rs35046837	G	A
chr5	158717068	rs13161132	A	C
chr5	158717994	rs62378747	C	T
chr5	158723293	rs1529710	C	T
chr5	158724949	rs2116820	C	T
chr5	158728642	rs62378748	T	C
chr5	158740530	rs3181226	C	G
chr5	158740623	rs3181225	G	A
chr5	158743403	rs2853697	T	G
chr5	171496041	rs55938546	C	A
chr6	2355675	rs2505675	C	T
chr6	32209943	rs75057504	T	C
chr6	32486402	rs41553512	C	T
chr6	32595072	rs112513571	G	A
chr6	32595466	rs111540375	C	T
chr6	32595674	rs111547049	C	T
chr6	32598403	rs114472823	G	C
chr6	32602631	rs17205212	G	A
chr6	32604700	rs111678276	G	T
chr6	32604713	rs188980822	A	T
chr6	32606274	rs113219465	C	T
chr6	32607019	rs28802989	C	G
chr6	32608762	rs80154958	T	C
chr6	32610310	rs113551974	C	T
chr6	32610401	rs9272785	G	A
chr6	32611624	rs73409538	G	T
chr6	32626574	rs28539606	A	G
chr6	32628057	rs200217035	C	T
chr6	32628058	rs201735626	A	T
chr6	32629931	rs41542812	C	G
chr6	45886740	rs12665031	C	T
chr6	45887270	rs3777548	G	A
chr6	45887319	rs1361215	C	T
chr6	45887421	rs1416167	A	T
chr6	45887576	rs9369590	T	C
chr6	45887643	rs3822876	G	T
chr6	45887903	rs3822878	G	A
chr6	45887922	rs3822879	A	T
chr6	45887939	rs3822880	C	T
chr6	45888022	rs3822881	A	T
chr6	45888073	rs3729618	A	G
chr6	45888246	rs3777552	A	G
chr6	45888305	rs3777553	C	A
chr6	45888807	rs3798258	T	C
chr6	45888908	rs3798259	G	T
chr6	45888980	rs3777554	T	C
chr6	45889375	rs6904888	A	G
chr6	45889793	rs12204991	A	T
chr6	45890355	rs9381410	T	C
chr6	45890641	rs3777556	T	C
chr6	45890769	rs3777557	T	C
chr6	45891299	rs3777558	T	C
chr6	45892154	rs3777559	G	A
chr6	45892487	rs9367229	T	C
chr6	45892552	rs9381411	T	A
chr6	45892619	rs9349336	G	A
chr6	45892646	rs9395134	G	A
chr6	45892951	rs10807328	G	A
chr6	45893031	rs6939554	C	T
chr6	45893339	rs6940409	G	A
chr6	52463455	rs111415789	A	G
chr6	65395383	rs142191463	A	G
chr6	144268001	rs144526335	G	A
chr6	144268070	rs117255767	G	A
chr6	146871198	rs78620166	G	A
chr6	147701133	rs9373523	T	G
chr6	154667188	rs2499644	A	G
chr6	154667851	rs2499643	A	G
chr6	154667890	rs2499642	A	G
chr6	154667956	rs2499641	T	C
chr6	154668463	rs2499640	G	A
chr6	154669255	rs2499639	G	A
chr6	154669467	rs2499638	T	G
chr6	154669904	rs2499637	G	A
chr6	154670009	rs2499636	A	G
chr6	154670696	rs2499635	G	A
chr6	154672106	rs2473543	C	T
chr6	154672109	rs2473544	T	C
chr6	165295961	rs9365798	C	T
chr7	7950553	rs189804851	A	T
chr7	11648939	rs2681052	A	C
chr7	15593768	rs916943	C	T
chr7	26695215	rs212837	T	C
chr7	26702506	rs757129	C	G
chr7	26717527	rs212845	C	T
chr7	26726454	rs212854	C	G
chr7	33469241	rs4720118	T	C
chr7	78912471	rs117698752	C	T
chr7	97454980	rs2665441	A	G
chr7	115860783	rs1004107	A	T
chr7	115861660	rs9969224	T	C
chr7	115862296	rs1004109	A	T
chr7	115862902	rs1000966	A	G
chr7	115863446	rs3807968	G	A
chr7	115864889	rs3779509	C	A
chr7	115866354	rs1881287	A	G
chr7	115868798	rs58624059	T	C
chr7	115874466	rs12670683	T	C
chr7	115874560	rs2030978	C	T
chr7	115875359	rs2030977	G	C
chr7	115876365	rs6959237	C	T
chr7	115880277	rs3807975	G	A
chr7	115881159	rs66652906	G	A
chr7	115881458	rs58595078	A	G
chr7	115882323	rs3757730	G	A
chr7	115882599	rs58495099	G	C
chr7	115883453	rs57321537	T	G
chr7	115884319	rs138623810	C	A
chr7	115886079	rs7811984	A	G
chr7	115887001	rs73719150	C	T
chr7	115888162	rs6953050	A	G
chr7	115888339	rs6957561	G	A
chr7	115892650	rs1048508	T	G
chr7	115892738	rs17138472	A	G
chr7	115893407	rs3823977	A	T
chr7	115893647	rs3807980	A	G
chr7	115893845	rs17138483	A	C
chr7	115893897	rs73452247	T	C
chr7	115894376	rs72603593	T	C
chr7	115894403	rs17138486	C	G
chr7	115894589	rs112016811	A	T
chr7	115895010	rs4730719	G	T
chr7	115895235	rs4730720	T	C
chr7	115895433	rs6948556	T	C
chr7	115895718	rs6966770	A	G
chr7	115895995	rs369860875	G	A
chr7	115896049	rs6967695	G	A
chr7	115896716	rs3807981	G	A
chr7	115897096	rs2402057	T	C
chr7	115897222	rs2402058	A	G
chr7	115897242	rs2402059	T	G
chr7	115897871	rs2896180	A	G
chr7	115897884	rs2896181	C	T
chr7	115898177	rs3173919	G	C
chr7	115898442	rs1141470	G	C
chr7	115898885	rs3807982	T	C
chr7	115898991	rs3807983	T	C
chr7	115899335	rs4730721	T	A
chr7	115900262	rs10242959	C	T
chr7	115900353	rs10261531	T	A
chr7	115900394	rs10500059	C	T
chr7	115900686	rs10500060	C	T
chr7	115900724	rs10500061	C	G
chr7	115900820	rs60927526	T	G
chr7	115904052	rs4730723	T	C
chr7	129023597	rs7787531	C	T
chr8	29254686	rs56945296	G	T
chr8	52188213	rs4873534	A	G
chr8	52189472	rs16915954	G	A
chr8	52216762	rs7821565	T	C
chr8	56797257	rs28595219	C	T
chr8	58324397	rs4738594	C	G
chr8	58326012	rs7822640	A	T
chr8	58327021	rs7845847	T	C
chr8	74329796	rs13256021	T	C
chr8	90656988	rs160441	T	C
chr8	105268990	rs7830756	T	C
chr8	106613321	rs17217757	G	C
chr8	118626279	rs10100465	G	A
chr8	131226652	rs1469288	G	A
chr8	131247213	rs1017281	G	A
chr8	131252758	rs10956514	A	G
chr8	131264033	rs12680942	A	G
chr8	131271216	rs2033059	C	T
chr8	131296767	rs4733781	A	C
chr8	131297696	rs17285138	T	A
chr9	19484869	rs7858547	T	C
chr9	22488678	rs586716	G	A
chr9	25262831	rs1662230	T	G
chr9	78223129	rs1854330	A	G
chr9	78229878	rs751303	C	G
chr9	78234845	rs10869606	G	C
chr9	78235702	rs11525994	G	A
chr9	111304511	rs79393974	T	G
chr9	111324602	rs871424	C	T
chr9	111327151	rs17727743	A	C
chr9	111329108	rs7859551	C	G
chr9	111331336	rs12337383	A	C
chr9	116436877	rs3860173	C	T
chr9	117558703	rs6478108	C	T
chr9	117560389	rs186553516	C	T
chr9	132946615	rs10819610	G	T
chr9	140011036	rs4880208	A	G
chr10	14689835	rs10906729	C	T
chr10	31101743	rs1417569	G	A
chr10	60272403	rs149626250	G	T
chr10	61341991	rs1875148	T	C
chr10	64507904	rs58600253	C	T
chr10	81048158	rs942793	T	G
chr10	96792202	rs1934954	T	C
chr10	98988759	rs1468069	A	C
chr10	98989454	rs2297987	A	G
chr10	98993378	rs11189052	A	T
chr10	98998195	rs8181326	G	A
chr10	99001258	rs11189058	G	A
chr10	99001779	rs11595634	A	T
chr10	99132701	rs3818908	A	G
chr10	99134953	rs10786336	A	C
chr10	99134970	rs10882908	T	C
chr10	99135215	rs11189172	T	C
chr10	99135262	rs7084654	G	A
chr10	99135539	rs7088410	G	T
chr10	99136359	rs12359257	A	T
chr10	99137048	rs12258560	T	C
chr10	99137839	rs4635018	G	C
chr10	99137998	rs10882909	G	C
chr10	99138043	rs10882910	G	A
chr10	99138064	rs10882911	A	C
chr10	99138077	rs10882912	C	T
chr10	99139600	rs11189174	C	G
chr10	99139609	rs11189175	T	C
chr10	99140177	rs7074511	G	A
chr10	99140218	rs7092350	T	A
chr10	99140313	rs7092499	T	C
chr10	99140511	rs7078004	A	G
chr10	99140969	rs7096801	T	C
chr10	99141205	rs2275089	A	G
chr10	99141663	rs11189177	C	T
chr10	99141845	rs10882913	C	T
chr10	99142057	rs10882914	A	G
chr10	99142184	rs10882915	A	G
chr10	99142400	rs61863819	T	C
chr10	99142762	rs6584126	G	A
chr10	99142948	rs6584127	A	C
chr10	99143272	rs11189178	T	G
chr10	99143320	rs11189179	T	C
chr10	99143529	rs11189180	A	G
chr10	99144154	rs11189181	A	G
chr10	99144186	rs11189182	A	G
chr10	99144321	rs11189183	A	G
chr10	99144867	rs61861865	C	G
chr10	99145179	rs3818787	T	C
chr10	99145492	rs2297667	T	A
chr10	99146505	rs10882916	T	C
chr10	99146725	rs10882917	T	C
chr10	99147473	rs10786337	A	G
chr10	99147975	rs869967	T	C
chr10	99148151	rs2275090	A	G
chr10	99148796	rs11189191	T	C
chr10	99148944	rs10882918	A	G
chr10	99148968	rs10882919	C	A
chr10	99149008	rs148331122	A	G
chr10	99149009	rs141445387	C	T
chr10	99149012	rs113049384	G	A
chr10	99149403	rs11189192	G	A
chr10	99149627	rs60237341	A	G
chr10	99149750	rs12266723	G	A
chr10	99149914	rs1537645	T	C
chr10	99149922	rs1537646	T	C
chr10	99150794	rs7909345	T	C
chr10	99151108	rs10786338	A	T
chr10	99153076	rs10786339	A	G
chr10	99154016	rs11189195	C	T
chr10	99154782	rs7903562	T	C
chr10	99154982	rs7903847	T	C
chr10	99155079	rs11189196	A	G
chr10	99155125	rs11189197	A	G
chr10	99155327	rs9787426	A	G
chr10	99155561	rs9787454	A	T
chr10	99155685	rs7922512	C	A
chr10	99155984	rs3814553	G	A
chr10	99156273	rs11189200	C	G
chr10	99156563	rs10786340	G	C
chr10	99156994	rs7896100	C	T
chr10	99157573	rs7916665	T	G
chr10	99157575	rs7900255	G	A
chr10	99158537	rs10882922	C	T
chr10	99158607	rs10786341	G	A
chr10	99158907	rs10786342	C	G
chr10	99159018	rs10882923	G	A
chr10	99159096	rs11189203	C	A
chr10	99159304	rs10882924	T	A
chr10	99159482	rs9888116	G	A
chr10	99159634	rs9887991	T	C
chr10	99159869	rs9888026	A	C
chr10	99159963	rs9888117	C	G
chr10	99160046	rs2297668	C	T
chr10	99160152	rs1048442	A	G
chr10	99160690	rs10882926	T	C
chr10	99164394	rs11189204	C	T
chr10	99193728	rs2861952	C	A
chr10	119991669	rs111653077	C	T
chr10	122102422	rs10788068	T	C
chr10	129157591	rs11017542	G	A
chr10	129158220	rs11017547	A	G
chr10	129158237	rs11017548	A	G
chr11	13996155	rs1819084	C	A
chr11	32348789	rs7116974	G	A
chr11	32358589	rs148760906	G	A
chr11	32363616	rs11031728	C	G
chr11	32364187	rs2057178	G	A
chr11	64129722	rs538147	G	A
chr11	64412891	rs11820322	C	T
chr11	102947465	rs7947821	T	C
chr11	102980594	rs12283022	A	G
chr11	103127065	rs12294076	T	C
chr11	103186709	rs313411	A	G
chr11	103188218	rs313410	C	G
chr11	103188438	rs313409	A	G
chr11	103190054	rs220327	A	G
chr11	103195784	rs10791612	C	T
chr11	103198180	rs7948241	G	A
chr11	103198688	rs10895397	A	C
chr11	103200403	rs12577502	C	G
chr11	103201083	rs28638074	C	A
chr11	103202247	rs34915223	A	G
chr11	103203245	rs12271531	C	G
chr11	103203420	rs71480484	T	C
chr11	103205075	rs12799152	G	A
chr11	103207735	rs12806599	G	A
chr11	103212919	rs12800453	T	C
chr11	103220987	rs71480485	G	A
chr12	14377121	rs10772748	C	T
chr12	14397702	rs12424807	T	C
chr12	14401366	rs7487380	G	A
chr12	14404691	rs68027860	A	G
chr12	14409191	rs36108061	C	G
chr12	14412149	rs55901548	A	G
chr12	14413123	rs12425125	C	T
chr12	14414373	rs12422836	G	C
chr12	14414444	rs12426892	A	G
chr12	14414502	rs12425560	C	G
chr12	14414922	rs35996811	G	A
chr12	14415379	rs12423242	G	C
chr12	14416042	rs34737341	C	G
chr12	14416236	rs34246472	G	A
chr12	14419063	rs35883625	A	G
chr12	14419298	rs12831867	C	G
chr12	14419673	rs34991620	C	T
chr12	14419705	rs35747749	T	C
chr12	14421371	rs34152332	T	C
chr12	14421965	rs35429574	G	T
chr12	14422301	rs35849943	A	C
chr12	14423080	rs9919696	A	G
chr12	14423083	rs9919817	C	T
chr12	19017687	rs1490696	C	T
chr12	22600510	rs11046434	C	T
chr12	22633729	rs73076614	T	C
chr12	22666531	rs11046452	T	C
chr12	22697537	rs11046465	C	A
chr12	22725058	rs11046471	G	A
chr12	22730651	rs11046473	A	G
chr12	22768926	rs11046497	G	A
chr12	22772710	rs73080457	A	G
chr12	40552417	rs1873613	T	C
chr12	40601940	rs11175593	C	T
chr12	50223579	rs4898532	T	C
chr12	52544155	rs11613959	A	G
chr12	52544163	rs79397834	T	C
chr12	52544165	rs74535216	C	A
chr12	52544166	rs74383437	T	G
chr12	52546655	rs200495162	G	A
chr12	52550466	rs74539234	C	T
chr12	69261759	rs74099453	T	G
chr12	69263979	rs2291693	A	G
chr12	69264506	rs58899020	C	T
chr12	69265278	rs2293637	C	G
chr12	69266089	rs11830962	T	G
chr12	69266178	rs11837874	G	A
chr12	69266180	rs11837875	G	T
chr12	69266192	rs11837841	C	T
chr12	69266221	rs1144952	T	C
chr12	69266222	rs11837900	G	T
chr12	69266324	rs11837881	C	T
chr12	69266407	rs11831045	T	C
chr12	69266728	rs4631967	A	T
chr12	69266760	rs4359283	G	T
chr12	69267106	rs4460888	A	G
chr12	69267110	rs4506728	C	T
chr12	69268170	rs111880665	T	C
chr12	69268928	rs111843593	G	C
chr12	69269055	rs111344384	T	C
chr12	69269080	rs112871145	G	A
chr12	69269110	rs111847104	A	G
chr12	69270041	rs61642036	C	A
chr12	69271283	rs1629426	C	A
chr12	69271445	rs1795475	T	G
chr12	69271651	rs1795476	C	T
chr12	69273037	rs1663580	C	A
chr12	69274484	rs74099458	C	G
chr12	69274555	rs57202226	C	T
chr12	77738005	rs6538140	G	A
chr12	96945263	rs199911028	A	G
chr12	130507982	rs2454744	C	T
chr12	130508814	rs1353905	G	A
chr12	130510336	rs586151	G	C
chr13	28372798	rs12867751	T	C
chr13	28603395	rs60601341	G	C
chr13	42505674	rs1900442	T	C
chr13	44397815	rs9533634	T	C
chr13	44457925	rs3764147	A	G
chr13	44460369	rs189332232	C	T
chr13	47390843	rs7334858	A	C
chr13	47391953	rs7983914	T	G
chr13	47392923	rs9595535	G	A
chr13	47397810	rs7324274	T	C
chr13	47478865	rs73175542	G	A
chr13	76446482	rs1323565	A	G
chr13	76447196	rs9544058	T	C
chr13	76451240	rs1323566	A	G
chr14	22002461	rs8016621	G	A
chr14	37405638	rs7159402	C	T
chr14	37405908	rs12896722	G	T
chr14	37408081	rs1367031	T	C
chr14	37408766	rs10149290	A	T
chr14	37409598	rs12878657	G	A
chr14	37418720	rs7143097	T	G
chr14	37421196	rs2022722	T	C
chr14	37422028	rs8017518	T	C
chr14	47631416	rs11850238	G	A
chr14	47633289	rs74854657	G	C
chr14	47636853	rs77626777	A	C
chr14	47637606	rs12435081	A	G
chr14	47638053	rs12435755	A	C
chr14	47638293	rs12435901	G	A
chr14	47645579	rs150636023	C	A
chr14	47647284	rs74895326	T	C
chr14	55241049	rs9323270	C	A
chr14	55241645	rs9323271	C	G
chr14	68047143	rs77432698	A	G
chr14	70502050	rs17175227	G	A
chr14	73280418	rs7152005	C	T
chr14	76983730	rs12437118	G	A
chr14	90858484	rs7150626	C	T
chr14	96026450	rs11624680	G	A
chr14	96027153	rs8005962	C	T
chr14	96029214	rs2887395	G	A
chr14	96029588	rs2369019	G	A
chr14	96030442	rs7152619	T	C
chr14	96030763	rs8014367	C	T
chr14	96031957	rs9323929	C	T
chr14	101679255	rs6575836	G	A
chr15	75070518	rs77979355	G	A
chr15	101749385	rs114416857	G	A
chr15	101999651	rs142644068	T	C
chr16	220340	rs116282608	T	G
chr16	3509056	rs40363	G	A
chr16	19622100	rs17326812	A	T
chr16	19623511	rs150404587	G	A
chr16	19624341	rs75199663	G	A
chr16	19625338	rs8056025	G	C
chr16	19626664	rs16972263	A	G
chr16	50854418	rs16948876	G	A
chr16	56988044	rs173539	C	T
chr16	56993324	rs3764261	C	A
chr16	57452165	rs188872	A	G
chr16	75991446	rs1948632	G	A
chr16	82817591	rs12386026	C	T
chr16	86420094	rs1687658	T	C
chr16	86422112	rs1728407	A	G
chr17	35748867	rs8082190	C	T
chr17	35850553	rs712039	C	T
chr17	54561492	rs1867164	A	G
chr17	54563063	rs9901739	C	A
chr17	54948950	rs9906165	A	G
chr17	54949047	rs9906601	C	T
chr17	59422203	rs75741931	C	T
chr17	59424604	rs143968095	G	A
chr17	59427643	rs75073226	G	A
chr17	59427829	rs116271272	G	A
chr18	5451523	rs144095996	C	T
chr18	20154558	rs35687920	G	A
chr18	20190795	rs4331426	G	A
chr18	46011140	rs8087640	T	G
chr18	55831697	rs486117	G	A
chr18	58109190	rs4257308	C	T
chr18	67599516	rs3937015	T	C
chr18	67605807	rs12970649	C	T
chr19	44932972	rs1434579	C	T
chr20	2379598	rs6114027	T	C
chr20	13786587	rs6079180	A	G
chr20	20236581	rs6046764	C	T
chr20	46377454	rs1999546	G	A
chr21	16213169	rs2150367	G	T
chr21	16235675	rs12482329	T	C
chr21	34304733	rs11701827	G	A
chr21	34306602	rs73198439	C	T
chr21	34308169	rs73198441	A	G
chr21	34308212	rs73198442	A	C
chr21	34308743	rs11702172	G	A
chr21	34319543	rs2105476	G	C
chr21	34320511	rs8128655	T	G
chr21	34321686	rs2834026	C	T
chr21	42002476	rs11702781	C	T
chr21	42216955	rs2837857	C	T
chr21	43343510	rs451390	G	C
chr21	45615023	rs2838519	G	A
chr22	37544486	rs3218255	G	A
chr22	47149021	rs738727	G	A
chrX	33784063	rs5928363	A	T
chrX	47906480	rs142513793	C	T
chrX	142842119	rs139956886	C	T

## Sheet: published SNP with loop
subTable3. Significant SNPs collected from published literature and located their targeted region through chromatin loop
				Loop anchor			Target
Chr	Name	From	To	Chr	Start	End	Chr	Start	End
chr1	rs77678229	C	G	chr1	10750000	10755000	chr1	10570000	10575000
chr1	rs77678229	C	G	chr1	10750000	10760000	chr1	10570000	10580000
chr1	rs118123289	T	C	chr1	10750000	10755000	chr1	10570000	10575000
chr1	rs118123289	T	C	chr1	10750000	10760000	chr1	10570000	10580000
chr1	rs4846078	C	T	chr1	11960000	11970000	chr1	11710000	11720000
chr1	rs4846078	C	T	chr1	11960000	11970000	chr1	11900000	11910000
chr1	rs4846078	C	T	chr1	11960000	11970000	chr1	12020000	12030000
chr1	rs4993566	T	G	chr1	11960000	11970000	chr1	11710000	11720000
chr1	rs4993566	T	G	chr1	11960000	11970000	chr1	11900000	11910000
chr1	rs4993566	T	G	chr1	11960000	11970000	chr1	12020000	12030000
chr1	rs7551210	G	T	chr1	62050000	62075000	chr1	61500000	61525000
chr1	rs10889630	C	T	chr1	67025000	67050000	chr1	67175000	67200000
chr1	rs6699200	T	C	chr1	67025000	67050000	chr1	67175000	67200000
chr1	rs4147266	T	G	chr1	67025000	67050000	chr1	67175000	67200000
chr1	rs3762318	G	A	chr1	67600000	67610000	chr1	67230000	67240000
chr1	rs3762318	G	A	chr1	67600000	67610000	chr1	67460000	67470000
chr1	rs113084917	T	G	chr1	67670000	67680000	chr1	67460000	67470000
chr1	rs113084917	T	G	chr1	67675000	67680000	chr1	67230000	67235000
chr1	rs113084917	T	G	chr1	67680000	67690000	chr1	67960000	67970000
chr1	rs188045344	T	C	chr1	198425000	198450000	chr1	197475000	197500000
chr1	rs188045344	T	C	chr1	198425000	198450000	chr1	197575000	197600000
chr1	rs188045344	T	C	chr1	198425000	198450000	chr1	197875000	197900000
chr1	rs2221593	C	T	chr1	212870000	212880000	chr1	212950000	212960000
chr1	rs1031674	A	G	chr1	221610000	221615000	chr1	221270000	221275000
chr1	rs1031674	A	G	chr1	221610000	221620000	chr1	221890000	221900000
chr1	rs1031674	A	G	chr1	221610000	221620000	chr1	222160000	222170000
chr1	rs1031674	A	G	chr1	221600000	221610000	chr1	221270000	221280000
chr1	rs1031674	A	G	chr1	221600000	221610000	chr1	221370000	221380000
chr1	rs1031674	A	G	chr1	221600000	221610000	chr1	221440000	221450000
chr1	rs1031674	A	G	chr1	221605000	221610000	chr1	220985000	220990000
chr1	rs1031674	A	G	chr1	221605000	221610000	chr1	221040000	221045000
chr1	rs1031674	A	G	chr1	221605000	221610000	chr1	221045000	221050000
chr1	rs1031674	A	G	chr1	221605000	221610000	chr1	221375000	221380000
chr1	rs1031674	A	G	chr1	221605000	221610000	chr1	221435000	221440000
chr1	rs1031674	A	G	chr1	221605000	221610000	chr1	222625000	222630000
chr1	rs35826842	A	C	chr1	221610000	221615000	chr1	221270000	221275000
chr1	rs35826842	A	C	chr1	221610000	221620000	chr1	221890000	221900000
chr1	rs35826842	A	C	chr1	221610000	221620000	chr1	222160000	222170000
chr1	rs35826842	A	C	chr1	221600000	221610000	chr1	221270000	221280000
chr1	rs35826842	A	C	chr1	221600000	221610000	chr1	221370000	221380000
chr1	rs35826842	A	C	chr1	221600000	221610000	chr1	221440000	221450000
chr1	rs35826842	A	C	chr1	221605000	221610000	chr1	220985000	220990000
chr1	rs35826842	A	C	chr1	221605000	221610000	chr1	221040000	221045000
chr1	rs35826842	A	C	chr1	221605000	221610000	chr1	221045000	221050000
chr1	rs35826842	A	C	chr1	221605000	221610000	chr1	221375000	221380000
chr1	rs35826842	A	C	chr1	221605000	221610000	chr1	221435000	221440000
chr1	rs35826842	A	C	chr1	221605000	221610000	chr1	222625000	222630000
chr1	rs12029151	T	G	chr1	221610000	221615000	chr1	221270000	221275000
chr1	rs12029151	T	G	chr1	221610000	221620000	chr1	221890000	221900000
chr1	rs12029151	T	G	chr1	221610000	221620000	chr1	222160000	222170000
chr1	rs12029151	T	G	chr1	221600000	221610000	chr1	221270000	221280000
chr1	rs12029151	T	G	chr1	221600000	221610000	chr1	221370000	221380000
chr1	rs12029151	T	G	chr1	221600000	221610000	chr1	221440000	221450000
chr1	rs12029151	T	G	chr1	221605000	221610000	chr1	220985000	220990000
chr1	rs12029151	T	G	chr1	221605000	221610000	chr1	221040000	221045000
chr1	rs12029151	T	G	chr1	221605000	221610000	chr1	221045000	221050000
chr1	rs12029151	T	G	chr1	221605000	221610000	chr1	221375000	221380000
chr1	rs12029151	T	G	chr1	221605000	221610000	chr1	221435000	221440000
chr1	rs12029151	T	G	chr1	221605000	221610000	chr1	222625000	222630000
chr2	rs6545883	A	G	chr2	61760000	61770000	chr2	61880000	61890000
chr2	rs2058660	G	A	chr2	103050000	103075000	chr2	101950000	101975000
chr2	rs2058660	G	A	chr2	103050000	103075000	chr2	102500000	102525000
chr2	rs2058660	G	A	chr2	103050000	103060000	chr2	102630000	102640000
chr2	rs2058660	G	A	chr2	103050000	103060000	chr2	102640000	102650000
chr2	rs2058660	G	A	chr2	103050000	103060000	chr2	102970000	102980000
chr2	rs2058660	G	A	chr2	103055000	103060000	chr2	102630000	102635000
chr2	rs2058660	G	A	chr2	103055000	103060000	chr2	102870000	102875000
chr2	rs2058660	G	A	chr2	103055000	103060000	chr2	102975000	102980000
chr2	rs77088208	C	T	chr2	112805000	112810000	chr2	112645000	112650000
chr2	rs354679	T	C	chr2	143850000	143875000	chr2	144175000	144200000
chr2	rs4662313	G	A	chr2	143875000	143900000	chr2	145250000	145275000
chr2	rs4662313	G	A	chr2	143875000	143900000	chr2	145450000	145475000
chr2	rs11889348	A	C	chr2	143875000	143900000	chr2	145250000	145275000
chr2	rs11889348	A	C	chr2	143875000	143900000	chr2	145450000	145475000
chr2	rs354702	A	T	chr2	143875000	143900000	chr2	145250000	145275000
chr2	rs354702	A	T	chr2	143875000	143900000	chr2	145450000	145475000
chr2	rs354703	T	C	chr2	143875000	143900000	chr2	145250000	145275000
chr2	rs354703	T	C	chr2	143875000	143900000	chr2	145450000	145475000
chr2	rs354704	C	T	chr2	143875000	143900000	chr2	145250000	145275000
chr2	rs354704	C	T	chr2	143875000	143900000	chr2	145450000	145475000
chr2	rs354705	T	A	chr2	143875000	143900000	chr2	145250000	145275000
chr2	rs354705	T	A	chr2	143875000	143900000	chr2	145450000	145475000
chr2	rs354706	C	T	chr2	143875000	143900000	chr2	145250000	145275000
chr2	rs354706	C	T	chr2	143875000	143900000	chr2	145450000	145475000
chr2	rs354707	T	A	chr2	143875000	143900000	chr2	145250000	145275000
chr2	rs354707	T	A	chr2	143875000	143900000	chr2	145450000	145475000
chr2	rs354708	A	T	chr2	143875000	143900000	chr2	145250000	145275000
chr2	rs354708	A	T	chr2	143875000	143900000	chr2	145450000	145475000
chr2	rs354709	T	C	chr2	143875000	143900000	chr2	145250000	145275000
chr2	rs354709	T	C	chr2	143875000	143900000	chr2	145450000	145475000
chr2	rs354710	C	T	chr2	143875000	143900000	chr2	145250000	145275000
chr2	rs354710	C	T	chr2	143875000	143900000	chr2	145450000	145475000
chr2	rs354711	T	C	chr2	143875000	143900000	chr2	145250000	145275000
chr2	rs354711	T	C	chr2	143875000	143900000	chr2	145450000	145475000
chr2	rs354712	C	A	chr2	143875000	143900000	chr2	145250000	145275000
chr2	rs354712	C	A	chr2	143875000	143900000	chr2	145450000	145475000
chr2	rs189560	C	T	chr2	143875000	143900000	chr2	145250000	145275000
chr2	rs189560	C	T	chr2	143875000	143900000	chr2	145450000	145475000
chr2	rs181371	C	T	chr2	143875000	143900000	chr2	145250000	145275000
chr2	rs181371	C	T	chr2	143875000	143900000	chr2	145450000	145475000
chr2	rs354713	C	T	chr2	143875000	143900000	chr2	145250000	145275000
chr2	rs354713	C	T	chr2	143875000	143900000	chr2	145450000	145475000
chr2	rs354714	A	T	chr2	143875000	143900000	chr2	145250000	145275000
chr2	rs354714	A	T	chr2	143875000	143900000	chr2	145450000	145475000
chr2	rs354715	G	A	chr2	143875000	143900000	chr2	145250000	145275000
chr2	rs354715	G	A	chr2	143875000	143900000	chr2	145450000	145475000
chr2	rs189816	G	A	chr2	143875000	143900000	chr2	145250000	145275000
chr2	rs189816	G	A	chr2	143875000	143900000	chr2	145450000	145475000
chr2	rs354717	A	G	chr2	143875000	143900000	chr2	145250000	145275000
chr2	rs354717	A	G	chr2	143875000	143900000	chr2	145450000	145475000
chr2	rs1020941	C	G	chr2	194450000	194475000	chr2	192675000	192700000
chr2	rs1020941	C	G	chr2	194450000	194475000	chr2	193050000	193075000
chr2	rs1524028	A	C	chr2	228800000	228810000	chr2	229510000	229520000
chr2	rs2396517	A	T	chr2	228800000	228810000	chr2	229510000	229520000
chr2	rs2368563	A	G	chr2	232055000	232060000	chr2	231970000	231975000
chr2	rs2368563	A	G	chr2	232060000	232065000	chr2	231970000	231975000
chr2	rs2368563	A	G	chr2	232060000	232070000	chr2	231970000	231980000
chr2	rs62197320	T	G	chr2	232055000	232060000	chr2	231970000	231975000
chr2	rs62197320	T	G	chr2	232060000	232065000	chr2	231970000	231975000
chr2	rs62197320	T	G	chr2	232060000	232070000	chr2	231970000	231980000
chr2	rs60664562	T	A	chr2	232055000	232060000	chr2	231970000	231975000
chr2	rs60664562	T	A	chr2	232060000	232065000	chr2	231970000	231975000
chr2	rs60664562	T	A	chr2	232060000	232070000	chr2	231970000	231980000
chr2	rs62197322	A	G	chr2	232055000	232060000	chr2	231970000	231975000
chr2	rs62197322	A	G	chr2	232060000	232065000	chr2	231970000	231975000
chr2	rs62197322	A	G	chr2	232060000	232070000	chr2	231970000	231980000
chr2	rs77340623	C	T	chr2	232150000	232175000	chr2	232250000	232275000
chr2	rs17625552	C	T	chr2	232150000	232175000	chr2	232250000	232275000
chr2	rs17625552	C	T	chr2	232160000	232165000	chr2	232270000	232275000
chr2	rs80126985	G	C	chr2	232150000	232175000	chr2	232250000	232275000
chr2	rs80126985	G	C	chr2	232160000	232165000	chr2	232270000	232275000
chr2	rs78705326	A	G	chr2	232150000	232175000	chr2	232250000	232275000
chr2	rs78705326	A	G	chr2	232160000	232165000	chr2	232270000	232275000
chr2	rs17625564	A	G	chr2	232150000	232175000	chr2	232250000	232275000
chr2	rs17625564	A	G	chr2	232160000	232165000	chr2	232270000	232275000
chr2	rs17625570	C	T	chr2	232150000	232175000	chr2	232250000	232275000
chr2	rs17625570	C	T	chr2	232160000	232165000	chr2	232270000	232275000
chr2	rs17586989	G	A	chr2	232150000	232175000	chr2	232250000	232275000
chr2	rs17586989	G	A	chr2	232160000	232165000	chr2	232270000	232275000
chr2	rs75149389	T	C	chr2	232150000	232175000	chr2	232250000	232275000
chr3	rs112582329	C	T	chr3	10200000	10210000	chr3	10260000	10270000
chr3	rs6807915	T	C	chr3	12315000	12320000	chr3	12225000	12230000
chr3	rs114652744	G	A	chr3	31510000	31520000	chr3	31250000	31260000
chr3	rs114652744	G	A	chr3	31515000	31520000	chr3	31565000	31570000
chr3	rs143213609	C	A	chr3	54875000	54900000	chr3	55200000	55225000
chr3	rs143213609	C	A	chr3	54875000	54900000	chr3	55500000	55525000
chr3	rs143213609	C	A	chr3	54875000	54900000	chr3	55650000	55675000
chr3	rs143213609	C	A	chr3	54875000	54900000	chr3	55750000	55775000
chr3	rs143213609	C	A	chr3	54875000	54900000	chr3	55775000	55800000
chr3	rs143213609	C	A	chr3	54875000	54900000	chr3	55925000	55950000
chr3	rs143213609	C	A	chr3	54875000	54900000	chr3	56075000	56100000
chr3	rs143213609	C	A	chr3	54875000	54900000	chr3	56275000	56300000
chr3	rs143213609	C	A	chr3	54880000	54890000	chr3	56070000	56080000
chr3	rs201441003	T	A	chr3	107400000	107410000	chr3	108190000	108200000
chr3	rs6793154	T	C	chr3	151160000	151170000	chr3	151370000	151380000
chr3	rs6793154	T	C	chr3	151160000	151165000	chr3	151555000	151560000
chr3	rs6793154	T	C	chr3	151150000	151160000	chr3	150940000	150950000
chr3	rs6793154	T	C	chr3	151150000	151175000	chr3	151625000	151650000
chr3	rs6793154	T	C	chr3	151150000	151175000	chr3	152275000	152300000
chr3	rs6793154	T	C	chr3	151155000	151160000	chr3	151555000	151560000
chr3	rs6793154	T	C	chr3	151155000	151160000	chr3	151635000	151640000
chr4	rs2269497	A	G	chr4	3430000	3440000	chr4	3350000	3360000
chr4	rs13134068	A	G	chr4	21500000	21525000	chr4	22375000	22400000
chr4	rs1157893	G	A	chr4	31740000	31750000	chr4	31900000	31910000
chr4	rs10002958	A	G	chr4	31740000	31750000	chr4	31900000	31910000
chr4	rs10029176	C	T	chr4	31740000	31750000	chr4	31900000	31910000
chr4	rs10013204	A	G	chr4	31740000	31750000	chr4	31900000	31910000
chr4	rs28533379	T	C	chr4	31740000	31750000	chr4	31900000	31910000
chr4	rs2380743	G	A	chr4	37600000	37605000	chr4	37800000	37805000
chr4	rs2380743	G	A	chr4	37600000	37625000	chr4	38025000	38050000
chr4	rs2939731	A	G	chr4	37600000	37605000	chr4	37800000	37805000
chr4	rs2939731	A	G	chr4	37600000	37625000	chr4	38025000	38050000
chr4	rs2940989	G	A	chr4	37600000	37605000	chr4	37800000	37805000
chr4	rs2940989	G	A	chr4	37600000	37625000	chr4	38025000	38050000
chr4	rs2940991	C	T	chr4	37600000	37605000	chr4	37800000	37805000
chr4	rs2940991	C	T	chr4	37600000	37625000	chr4	38025000	38050000
chr4	rs2939734	T	G	chr4	37600000	37605000	chr4	37800000	37805000
chr4	rs2939734	T	G	chr4	37600000	37625000	chr4	38025000	38050000
chr4	rs2939734	T	G	chr4	37610000	37620000	chr4	37790000	37800000
chr4	rs17423188	G	A	chr4	37600000	37625000	chr4	38025000	38050000
chr4	rs17423188	G	A	chr4	37610000	37620000	chr4	37790000	37800000
chr4	rs4242010	G	A	chr4	58225000	58250000	chr4	57900000	57925000
chr4	rs150117779	A	G	chr4	58225000	58250000	chr4	57900000	57925000
chr4	rs138358559	A	G	chr4	58225000	58250000	chr4	57900000	57925000
chr4	rs10005603	T	G	chr4	105845000	105850000	chr4	106390000	106395000
chr4	rs10005603	T	G	chr4	105825000	105850000	chr4	106375000	106400000
chr4	rs10005603	T	G	chr4	105840000	105850000	chr4	106390000	106400000
chr4	rs2739538	G	C	chr4	190710000	190715000	chr4	190355000	190360000
chr4	rs2739538	G	C	chr4	190710000	190720000	chr4	190360000	190370000
chr5	rs36091	G	A	chr5	60920000	60930000	chr5	60630000	60640000
chr5	rs42880	G	A	chr5	60920000	60930000	chr5	60630000	60640000
chr5	rs10064180	G	A	chr5	88165000	88170000	chr5	88120000	88125000
chr5	rs10064180	G	A	chr5	88160000	88165000	chr5	88120000	88125000
chr5	rs10064180	G	A	chr5	88170000	88180000	chr5	88590000	88600000
chr5	rs10064180	G	A	chr5	88170000	88180000	chr5	88750000	88760000
chr5	rs10064180	G	A	chr5	88170000	88180000	chr5	89310000	89320000
chr5	rs10064180	G	A	chr5	88170000	88180000	chr5	89560000	89570000
chr5	rs77381797	T	C	chr5	88180000	88190000	chr5	88580000	88590000
chr5	rs77381797	T	C	chr5	88180000	88185000	chr5	88690000	88695000
chr5	rs77381797	T	C	chr5	88170000	88180000	chr5	88590000	88600000
chr5	rs77381797	T	C	chr5	88170000	88180000	chr5	88750000	88760000
chr5	rs77381797	T	C	chr5	88170000	88180000	chr5	89310000	89320000
chr5	rs77381797	T	C	chr5	88170000	88180000	chr5	89560000	89570000
chr5	rs77381797	T	C	chr5	88175000	88180000	chr5	88025000	88030000
chr5	rs77381797	T	C	chr5	88175000	88180000	chr5	88110000	88115000
chr5	rs77381797	T	C	chr5	88175000	88200000	chr5	89550000	89575000
chr5	rs557438	G	A	chr5	112550000	112575000	chr5	137225000	137250000
chr5	rs930205	T	C	chr5	148370000	148380000	chr5	148110000	148120000
chr5	rs118066688	C	G	chr5	158550000	158560000	chr5	157180000	157190000
chr5	rs118066688	C	G	chr5	158550000	158560000	chr5	157240000	157250000
chr5	rs118066688	C	G	chr5	158555000	158560000	chr5	157185000	157190000
chr5	rs118066688	C	G	chr5	158525000	158550000	chr5	157175000	157200000
chr5	rs118066688	C	G	chr5	158525000	158550000	chr5	157800000	157825000
chr5	rs118066688	C	G	chr5	158550000	158575000	chr5	157425000	157450000
chr5	rs13153734	C	T	chr5	158700000	158710000	chr5	158590000	158600000
chr5	rs13153734	C	T	chr5	158700000	158725000	chr5	158575000	158600000
chr5	rs13153734	C	T	chr5	158700000	158725000	chr5	159375000	159400000
chr5	rs13153734	C	T	chr5	158710000	158720000	chr5	159820000	159830000
chr5	rs35046837	G	A	chr5	158700000	158710000	chr5	158590000	158600000
chr5	rs35046837	G	A	chr5	158700000	158725000	chr5	158575000	158600000
chr5	rs35046837	G	A	chr5	158700000	158725000	chr5	159375000	159400000
chr5	rs35046837	G	A	chr5	158710000	158720000	chr5	159820000	159830000
chr5	rs13161132	A	C	chr5	158700000	158725000	chr5	158575000	158600000
chr5	rs13161132	A	C	chr5	158700000	158725000	chr5	159375000	159400000
chr5	rs13161132	A	C	chr5	158710000	158720000	chr5	159820000	159830000
chr5	rs62378747	C	T	chr5	158700000	158725000	chr5	158575000	158600000
chr5	rs62378747	C	T	chr5	158700000	158725000	chr5	159375000	159400000
chr5	rs62378747	C	T	chr5	158710000	158720000	chr5	159820000	159830000
chr5	rs1529710	C	T	chr5	158700000	158725000	chr5	158575000	158600000
chr5	rs1529710	C	T	chr5	158700000	158725000	chr5	159375000	159400000
chr5	rs1529710	C	T	chr5	158710000	158720000	chr5	159820000	159830000
chr5	rs2116820	C	T	chr5	158700000	158725000	chr5	158575000	158600000
chr5	rs2116820	C	T	chr5	158700000	158725000	chr5	159375000	159400000
chr5	rs2116820	C	T	chr5	158710000	158720000	chr5	159820000	159830000
chr5	rs62378748	T	C	chr5	158700000	158725000	chr5	158575000	158600000
chr5	rs62378748	T	C	chr5	158700000	158725000	chr5	159375000	159400000
chr5	rs3181226	C	G	chr5	158745000	158750000	chr5	158580000	158585000
chr5	rs3181226	C	G	chr5	158740000	158745000	chr5	158580000	158585000
chr5	rs3181225	G	A	chr5	158745000	158750000	chr5	158580000	158585000
chr5	rs3181225	G	A	chr5	158740000	158745000	chr5	158580000	158585000
chr5	rs2853697	T	G	chr5	158745000	158750000	chr5	158580000	158585000
chr5	rs2853697	T	G	chr5	158740000	158745000	chr5	158580000	158585000
chr5	rs55938546	C	A	chr5	171475000	171500000	chr5	170825000	170850000
chr6	rs75057504	T	C	chr6	32210000	32220000	chr6	32380000	32390000
chr6	rs75057504	T	C	chr6	32210000	32220000	chr6	32750000	32760000
chr6	rs75057504	T	C	chr6	32210000	32220000	chr6	32760000	32770000
chr6	rs112513571	G	A	chr6	32600000	32625000	chr6	45650000	45675000
chr6	rs111540375	C	T	chr6	32600000	32625000	chr6	45650000	45675000
chr6	rs111547049	C	T	chr6	32600000	32625000	chr6	45650000	45675000
chr6	rs114472823	G	C	chr6	32600000	32625000	chr6	45650000	45675000
chr6	rs17205212	G	A	chr6	32600000	32625000	chr6	45650000	45675000
chr6	rs111678276	G	T	chr6	32600000	32625000	chr6	45650000	45675000
chr6	rs188980822	A	T	chr6	32600000	32625000	chr6	45650000	45675000
chr6	rs113219465	C	T	chr6	32610000	32620000	chr6	45660000	45670000
chr6	rs113219465	C	T	chr6	32600000	32625000	chr6	45650000	45675000
chr6	rs28802989	C	G	chr6	32610000	32620000	chr6	45660000	45670000
chr6	rs28802989	C	G	chr6	32600000	32625000	chr6	45650000	45675000
chr6	rs80154958	T	C	chr6	32610000	32620000	chr6	45660000	45670000
chr6	rs80154958	T	C	chr6	32600000	32625000	chr6	45650000	45675000
chr6	rs113551974	C	T	chr6	32610000	32620000	chr6	45660000	45670000
chr6	rs113551974	C	T	chr6	32600000	32625000	chr6	45650000	45675000
chr6	rs9272785	G	A	chr6	32610000	32620000	chr6	45660000	45670000
chr6	rs9272785	G	A	chr6	32600000	32625000	chr6	45650000	45675000
chr6	rs73409538	G	T	chr6	32610000	32620000	chr6	45660000	45670000
chr6	rs73409538	G	T	chr6	32600000	32625000	chr6	45650000	45675000
chr6	rs28539606	A	G	chr6	32600000	32625000	chr6	45650000	45675000
chr6	rs200217035	C	T	chr6	32600000	32625000	chr6	45650000	45675000
chr6	rs201735626	A	T	chr6	32600000	32625000	chr6	45650000	45675000
chr6	rs41542812	C	G	chr6	32600000	32625000	chr6	45650000	45675000
chr6	rs12665031	C	T	chr6	45890000	45895000	chr6	44435000	44440000
chr6	rs12665031	C	T	chr6	45890000	45900000	chr6	44440000	44450000
chr6	rs12665031	C	T	chr6	45890000	45895000	chr6	44560000	44565000
chr6	rs12665031	C	T	chr6	45890000	45900000	chr6	44600000	44610000
chr6	rs12665031	C	T	chr6	45890000	45895000	chr6	44620000	44625000
chr6	rs12665031	C	T	chr6	45890000	45900000	chr6	44620000	44630000
chr6	rs12665031	C	T	chr6	45890000	45895000	chr6	45385000	45390000
chr6	rs12665031	C	T	chr6	45890000	45900000	chr6	45680000	45690000
chr6	rs12665031	C	T	chr6	45875000	45900000	chr6	45375000	45400000
chr6	rs3777548	G	A	chr6	45890000	45895000	chr6	44435000	44440000
chr6	rs3777548	G	A	chr6	45890000	45900000	chr6	44440000	44450000
chr6	rs3777548	G	A	chr6	45890000	45895000	chr6	44560000	44565000
chr6	rs3777548	G	A	chr6	45890000	45900000	chr6	44600000	44610000
chr6	rs3777548	G	A	chr6	45890000	45895000	chr6	44620000	44625000
chr6	rs3777548	G	A	chr6	45890000	45900000	chr6	44620000	44630000
chr6	rs3777548	G	A	chr6	45890000	45895000	chr6	45385000	45390000
chr6	rs3777548	G	A	chr6	45890000	45900000	chr6	45680000	45690000
chr6	rs3777548	G	A	chr6	45875000	45900000	chr6	45375000	45400000
chr6	rs1361215	C	T	chr6	45890000	45895000	chr6	44435000	44440000
chr6	rs1361215	C	T	chr6	45890000	45900000	chr6	44440000	44450000
chr6	rs1361215	C	T	chr6	45890000	45895000	chr6	44560000	44565000
chr6	rs1361215	C	T	chr6	45890000	45900000	chr6	44600000	44610000
chr6	rs1361215	C	T	chr6	45890000	45895000	chr6	44620000	44625000
chr6	rs1361215	C	T	chr6	45890000	45900000	chr6	44620000	44630000
chr6	rs1361215	C	T	chr6	45890000	45895000	chr6	45385000	45390000
chr6	rs1361215	C	T	chr6	45890000	45900000	chr6	45680000	45690000
chr6	rs1361215	C	T	chr6	45875000	45900000	chr6	45375000	45400000
chr6	rs1416167	A	T	chr6	45890000	45895000	chr6	44435000	44440000
chr6	rs1416167	A	T	chr6	45890000	45900000	chr6	44440000	44450000
chr6	rs1416167	A	T	chr6	45890000	45895000	chr6	44560000	44565000
chr6	rs1416167	A	T	chr6	45890000	45900000	chr6	44600000	44610000
chr6	rs1416167	A	T	chr6	45890000	45895000	chr6	44620000	44625000
chr6	rs1416167	A	T	chr6	45890000	45900000	chr6	44620000	44630000
chr6	rs1416167	A	T	chr6	45890000	45895000	chr6	45385000	45390000
chr6	rs1416167	A	T	chr6	45890000	45900000	chr6	45680000	45690000
chr6	rs1416167	A	T	chr6	45875000	45900000	chr6	45375000	45400000
chr6	rs9369590	T	C	chr6	45890000	45895000	chr6	44435000	44440000
chr6	rs9369590	T	C	chr6	45890000	45900000	chr6	44440000	44450000
chr6	rs9369590	T	C	chr6	45890000	45895000	chr6	44560000	44565000
chr6	rs9369590	T	C	chr6	45890000	45900000	chr6	44600000	44610000
chr6	rs9369590	T	C	chr6	45890000	45895000	chr6	44620000	44625000
chr6	rs9369590	T	C	chr6	45890000	45900000	chr6	44620000	44630000
chr6	rs9369590	T	C	chr6	45890000	45895000	chr6	45385000	45390000
chr6	rs9369590	T	C	chr6	45890000	45900000	chr6	45680000	45690000
chr6	rs9369590	T	C	chr6	45875000	45900000	chr6	45375000	45400000
chr6	rs3822876	G	T	chr6	45890000	45895000	chr6	44435000	44440000
chr6	rs3822876	G	T	chr6	45890000	45900000	chr6	44440000	44450000
chr6	rs3822876	G	T	chr6	45890000	45895000	chr6	44560000	44565000
chr6	rs3822876	G	T	chr6	45890000	45900000	chr6	44600000	44610000
chr6	rs3822876	G	T	chr6	45890000	45895000	chr6	44620000	44625000
chr6	rs3822876	G	T	chr6	45890000	45900000	chr6	44620000	44630000
chr6	rs3822876	G	T	chr6	45890000	45895000	chr6	45385000	45390000
chr6	rs3822876	G	T	chr6	45890000	45900000	chr6	45680000	45690000
chr6	rs3822876	G	T	chr6	45875000	45900000	chr6	45375000	45400000
chr6	rs3822878	G	A	chr6	45890000	45895000	chr6	44435000	44440000
chr6	rs3822878	G	A	chr6	45890000	45900000	chr6	44440000	44450000
chr6	rs3822878	G	A	chr6	45890000	45895000	chr6	44560000	44565000
chr6	rs3822878	G	A	chr6	45890000	45900000	chr6	44600000	44610000
chr6	rs3822878	G	A	chr6	45890000	45895000	chr6	44620000	44625000
chr6	rs3822878	G	A	chr6	45890000	45900000	chr6	44620000	44630000
chr6	rs3822878	G	A	chr6	45890000	45895000	chr6	45385000	45390000
chr6	rs3822878	G	A	chr6	45890000	45900000	chr6	45680000	45690000
chr6	rs3822878	G	A	chr6	45875000	45900000	chr6	45375000	45400000
chr6	rs3822879	A	T	chr6	45890000	45895000	chr6	44435000	44440000
chr6	rs3822879	A	T	chr6	45890000	45900000	chr6	44440000	44450000
chr6	rs3822879	A	T	chr6	45890000	45895000	chr6	44560000	44565000
chr6	rs3822879	A	T	chr6	45890000	45900000	chr6	44600000	44610000
chr6	rs3822879	A	T	chr6	45890000	45895000	chr6	44620000	44625000
chr6	rs3822879	A	T	chr6	45890000	45900000	chr6	44620000	44630000
chr6	rs3822879	A	T	chr6	45890000	45895000	chr6	45385000	45390000
chr6	rs3822879	A	T	chr6	45890000	45900000	chr6	45680000	45690000
chr6	rs3822879	A	T	chr6	45875000	45900000	chr6	45375000	45400000
chr6	rs3822880	C	T	chr6	45890000	45895000	chr6	44435000	44440000
chr6	rs3822880	C	T	chr6	45890000	45900000	chr6	44440000	44450000
chr6	rs3822880	C	T	chr6	45890000	45895000	chr6	44560000	44565000
chr6	rs3822880	C	T	chr6	45890000	45900000	chr6	44600000	44610000
chr6	rs3822880	C	T	chr6	45890000	45895000	chr6	44620000	44625000
chr6	rs3822880	C	T	chr6	45890000	45900000	chr6	44620000	44630000
chr6	rs3822880	C	T	chr6	45890000	45895000	chr6	45385000	45390000
chr6	rs3822880	C	T	chr6	45890000	45900000	chr6	45680000	45690000
chr6	rs3822880	C	T	chr6	45875000	45900000	chr6	45375000	45400000
chr6	rs3822881	A	T	chr6	45890000	45895000	chr6	44435000	44440000
chr6	rs3822881	A	T	chr6	45890000	45900000	chr6	44440000	44450000
chr6	rs3822881	A	T	chr6	45890000	45895000	chr6	44560000	44565000
chr6	rs3822881	A	T	chr6	45890000	45900000	chr6	44600000	44610000
chr6	rs3822881	A	T	chr6	45890000	45895000	chr6	44620000	44625000
chr6	rs3822881	A	T	chr6	45890000	45900000	chr6	44620000	44630000
chr6	rs3822881	A	T	chr6	45890000	45895000	chr6	45385000	45390000
chr6	rs3822881	A	T	chr6	45890000	45900000	chr6	45680000	45690000
chr6	rs3822881	A	T	chr6	45875000	45900000	chr6	45375000	45400000
chr6	rs3729618	A	G	chr6	45890000	45895000	chr6	44435000	44440000
chr6	rs3729618	A	G	chr6	45890000	45900000	chr6	44440000	44450000
chr6	rs3729618	A	G	chr6	45890000	45895000	chr6	44560000	44565000
chr6	rs3729618	A	G	chr6	45890000	45900000	chr6	44600000	44610000
chr6	rs3729618	A	G	chr6	45890000	45895000	chr6	44620000	44625000
chr6	rs3729618	A	G	chr6	45890000	45900000	chr6	44620000	44630000
chr6	rs3729618	A	G	chr6	45890000	45895000	chr6	45385000	45390000
chr6	rs3729618	A	G	chr6	45890000	45900000	chr6	45680000	45690000
chr6	rs3729618	A	G	chr6	45875000	45900000	chr6	45375000	45400000
chr6	rs3777552	A	G	chr6	45890000	45895000	chr6	44435000	44440000
chr6	rs3777552	A	G	chr6	45890000	45900000	chr6	44440000	44450000
chr6	rs3777552	A	G	chr6	45890000	45895000	chr6	44560000	44565000
chr6	rs3777552	A	G	chr6	45890000	45900000	chr6	44600000	44610000
chr6	rs3777552	A	G	chr6	45890000	45895000	chr6	44620000	44625000
chr6	rs3777552	A	G	chr6	45890000	45900000	chr6	44620000	44630000
chr6	rs3777552	A	G	chr6	45890000	45895000	chr6	45385000	45390000
chr6	rs3777552	A	G	chr6	45890000	45900000	chr6	45680000	45690000
chr6	rs3777552	A	G	chr6	45875000	45900000	chr6	45375000	45400000
chr6	rs3777553	C	A	chr6	45890000	45895000	chr6	44435000	44440000
chr6	rs3777553	C	A	chr6	45890000	45900000	chr6	44440000	44450000
chr6	rs3777553	C	A	chr6	45890000	45895000	chr6	44560000	44565000
chr6	rs3777553	C	A	chr6	45890000	45900000	chr6	44600000	44610000
chr6	rs3777553	C	A	chr6	45890000	45895000	chr6	44620000	44625000
chr6	rs3777553	C	A	chr6	45890000	45900000	chr6	44620000	44630000
chr6	rs3777553	C	A	chr6	45890000	45895000	chr6	45385000	45390000
chr6	rs3777553	C	A	chr6	45890000	45900000	chr6	45680000	45690000
chr6	rs3777553	C	A	chr6	45875000	45900000	chr6	45375000	45400000
chr6	rs3798258	T	C	chr6	45890000	45895000	chr6	44435000	44440000
chr6	rs3798258	T	C	chr6	45890000	45900000	chr6	44440000	44450000
chr6	rs3798258	T	C	chr6	45890000	45895000	chr6	44560000	44565000
chr6	rs3798258	T	C	chr6	45890000	45900000	chr6	44600000	44610000
chr6	rs3798258	T	C	chr6	45890000	45895000	chr6	44620000	44625000
chr6	rs3798258	T	C	chr6	45890000	45900000	chr6	44620000	44630000
chr6	rs3798258	T	C	chr6	45890000	45895000	chr6	45385000	45390000
chr6	rs3798258	T	C	chr6	45890000	45900000	chr6	45680000	45690000
chr6	rs3798258	T	C	chr6	45875000	45900000	chr6	45375000	45400000
chr6	rs3798259	G	T	chr6	45890000	45895000	chr6	44435000	44440000
chr6	rs3798259	G	T	chr6	45890000	45900000	chr6	44440000	44450000
chr6	rs3798259	G	T	chr6	45890000	45895000	chr6	44560000	44565000
chr6	rs3798259	G	T	chr6	45890000	45900000	chr6	44600000	44610000
chr6	rs3798259	G	T	chr6	45890000	45895000	chr6	44620000	44625000
chr6	rs3798259	G	T	chr6	45890000	45900000	chr6	44620000	44630000
chr6	rs3798259	G	T	chr6	45890000	45895000	chr6	45385000	45390000
chr6	rs3798259	G	T	chr6	45890000	45900000	chr6	45680000	45690000
chr6	rs3798259	G	T	chr6	45875000	45900000	chr6	45375000	45400000
chr6	rs3777554	T	C	chr6	45890000	45895000	chr6	44435000	44440000
chr6	rs3777554	T	C	chr6	45890000	45900000	chr6	44440000	44450000
chr6	rs3777554	T	C	chr6	45890000	45895000	chr6	44560000	44565000
chr6	rs3777554	T	C	chr6	45890000	45900000	chr6	44600000	44610000
chr6	rs3777554	T	C	chr6	45890000	45895000	chr6	44620000	44625000
chr6	rs3777554	T	C	chr6	45890000	45900000	chr6	44620000	44630000
chr6	rs3777554	T	C	chr6	45890000	45895000	chr6	45385000	45390000
chr6	rs3777554	T	C	chr6	45890000	45900000	chr6	45680000	45690000
chr6	rs3777554	T	C	chr6	45875000	45900000	chr6	45375000	45400000
chr6	rs6904888	A	G	chr6	45890000	45895000	chr6	44435000	44440000
chr6	rs6904888	A	G	chr6	45890000	45900000	chr6	44440000	44450000
chr6	rs6904888	A	G	chr6	45890000	45895000	chr6	44560000	44565000
chr6	rs6904888	A	G	chr6	45890000	45900000	chr6	44600000	44610000
chr6	rs6904888	A	G	chr6	45890000	45895000	chr6	44620000	44625000
chr6	rs6904888	A	G	chr6	45890000	45900000	chr6	44620000	44630000
chr6	rs6904888	A	G	chr6	45890000	45895000	chr6	45385000	45390000
chr6	rs6904888	A	G	chr6	45890000	45900000	chr6	45680000	45690000
chr6	rs6904888	A	G	chr6	45875000	45900000	chr6	45375000	45400000
chr6	rs12204991	A	T	chr6	45890000	45895000	chr6	44435000	44440000
chr6	rs12204991	A	T	chr6	45890000	45900000	chr6	44440000	44450000
chr6	rs12204991	A	T	chr6	45890000	45895000	chr6	44560000	44565000
chr6	rs12204991	A	T	chr6	45890000	45900000	chr6	44600000	44610000
chr6	rs12204991	A	T	chr6	45890000	45895000	chr6	44620000	44625000
chr6	rs12204991	A	T	chr6	45890000	45900000	chr6	44620000	44630000
chr6	rs12204991	A	T	chr6	45890000	45895000	chr6	45385000	45390000
chr6	rs12204991	A	T	chr6	45890000	45900000	chr6	45680000	45690000
chr6	rs12204991	A	T	chr6	45875000	45900000	chr6	45375000	45400000
chr6	rs9381410	T	C	chr6	45895000	45900000	chr6	46375000	46380000
chr6	rs9381410	T	C	chr6	45890000	45895000	chr6	44435000	44440000
chr6	rs9381410	T	C	chr6	45890000	45900000	chr6	44440000	44450000
chr6	rs9381410	T	C	chr6	45890000	45895000	chr6	44560000	44565000
chr6	rs9381410	T	C	chr6	45890000	45900000	chr6	44600000	44610000
chr6	rs9381410	T	C	chr6	45890000	45895000	chr6	44620000	44625000
chr6	rs9381410	T	C	chr6	45890000	45900000	chr6	44620000	44630000
chr6	rs9381410	T	C	chr6	45890000	45895000	chr6	45385000	45390000
chr6	rs9381410	T	C	chr6	45890000	45900000	chr6	45680000	45690000
chr6	rs9381410	T	C	chr6	45875000	45900000	chr6	45375000	45400000
chr6	rs3777556	T	C	chr6	45895000	45900000	chr6	46375000	46380000
chr6	rs3777556	T	C	chr6	45890000	45895000	chr6	44435000	44440000
chr6	rs3777556	T	C	chr6	45890000	45900000	chr6	44440000	44450000
chr6	rs3777556	T	C	chr6	45890000	45895000	chr6	44560000	44565000
chr6	rs3777556	T	C	chr6	45890000	45900000	chr6	44600000	44610000
chr6	rs3777556	T	C	chr6	45890000	45895000	chr6	44620000	44625000
chr6	rs3777556	T	C	chr6	45890000	45900000	chr6	44620000	44630000
chr6	rs3777556	T	C	chr6	45890000	45895000	chr6	45385000	45390000
chr6	rs3777556	T	C	chr6	45890000	45900000	chr6	45680000	45690000
chr6	rs3777556	T	C	chr6	45875000	45900000	chr6	45375000	45400000
chr6	rs3777557	T	C	chr6	45895000	45900000	chr6	46375000	46380000
chr6	rs3777557	T	C	chr6	45890000	45895000	chr6	44435000	44440000
chr6	rs3777557	T	C	chr6	45890000	45900000	chr6	44440000	44450000
chr6	rs3777557	T	C	chr6	45890000	45895000	chr6	44560000	44565000
chr6	rs3777557	T	C	chr6	45890000	45900000	chr6	44600000	44610000
chr6	rs3777557	T	C	chr6	45890000	45895000	chr6	44620000	44625000
chr6	rs3777557	T	C	chr6	45890000	45900000	chr6	44620000	44630000
chr6	rs3777557	T	C	chr6	45890000	45895000	chr6	45385000	45390000
chr6	rs3777557	T	C	chr6	45890000	45900000	chr6	45680000	45690000
chr6	rs3777557	T	C	chr6	45875000	45900000	chr6	45375000	45400000
chr6	rs3777558	T	C	chr6	45895000	45900000	chr6	46375000	46380000
chr6	rs3777558	T	C	chr6	45890000	45895000	chr6	44435000	44440000
chr6	rs3777558	T	C	chr6	45890000	45900000	chr6	44440000	44450000
chr6	rs3777558	T	C	chr6	45890000	45895000	chr6	44560000	44565000
chr6	rs3777558	T	C	chr6	45890000	45900000	chr6	44600000	44610000
chr6	rs3777558	T	C	chr6	45890000	45895000	chr6	44620000	44625000
chr6	rs3777558	T	C	chr6	45890000	45900000	chr6	44620000	44630000
chr6	rs3777558	T	C	chr6	45890000	45895000	chr6	45385000	45390000
chr6	rs3777558	T	C	chr6	45890000	45900000	chr6	45680000	45690000
chr6	rs3777558	T	C	chr6	45875000	45900000	chr6	45375000	45400000
chr6	rs3777559	G	A	chr6	45895000	45900000	chr6	46375000	46380000
chr6	rs3777559	G	A	chr6	45890000	45895000	chr6	44435000	44440000
chr6	rs3777559	G	A	chr6	45890000	45900000	chr6	44440000	44450000
chr6	rs3777559	G	A	chr6	45890000	45895000	chr6	44560000	44565000
chr6	rs3777559	G	A	chr6	45890000	45900000	chr6	44600000	44610000
chr6	rs3777559	G	A	chr6	45890000	45895000	chr6	44620000	44625000
chr6	rs3777559	G	A	chr6	45890000	45900000	chr6	44620000	44630000
chr6	rs3777559	G	A	chr6	45890000	45895000	chr6	45385000	45390000
chr6	rs3777559	G	A	chr6	45890000	45900000	chr6	45680000	45690000
chr6	rs3777559	G	A	chr6	45875000	45900000	chr6	45375000	45400000
chr6	rs9367229	T	C	chr6	45895000	45900000	chr6	46375000	46380000
chr6	rs9367229	T	C	chr6	45890000	45895000	chr6	44435000	44440000
chr6	rs9367229	T	C	chr6	45890000	45900000	chr6	44440000	44450000
chr6	rs9367229	T	C	chr6	45890000	45895000	chr6	44560000	44565000
chr6	rs9367229	T	C	chr6	45890000	45900000	chr6	44600000	44610000
chr6	rs9367229	T	C	chr6	45890000	45895000	chr6	44620000	44625000
chr6	rs9367229	T	C	chr6	45890000	45900000	chr6	44620000	44630000
chr6	rs9367229	T	C	chr6	45890000	45895000	chr6	45385000	45390000
chr6	rs9367229	T	C	chr6	45890000	45900000	chr6	45680000	45690000
chr6	rs9367229	T	C	chr6	45875000	45900000	chr6	45375000	45400000
chr6	rs9381411	T	A	chr6	45895000	45900000	chr6	46375000	46380000
chr6	rs9381411	T	A	chr6	45890000	45895000	chr6	44435000	44440000
chr6	rs9381411	T	A	chr6	45890000	45900000	chr6	44440000	44450000
chr6	rs9381411	T	A	chr6	45890000	45895000	chr6	44560000	44565000
chr6	rs9381411	T	A	chr6	45890000	45900000	chr6	44600000	44610000
chr6	rs9381411	T	A	chr6	45890000	45895000	chr6	44620000	44625000
chr6	rs9381411	T	A	chr6	45890000	45900000	chr6	44620000	44630000
chr6	rs9381411	T	A	chr6	45890000	45895000	chr6	45385000	45390000
chr6	rs9381411	T	A	chr6	45890000	45900000	chr6	45680000	45690000
chr6	rs9381411	T	A	chr6	45875000	45900000	chr6	45375000	45400000
chr6	rs9349336	G	A	chr6	45895000	45900000	chr6	46375000	46380000
chr6	rs9349336	G	A	chr6	45890000	45895000	chr6	44435000	44440000
chr6	rs9349336	G	A	chr6	45890000	45900000	chr6	44440000	44450000
chr6	rs9349336	G	A	chr6	45890000	45895000	chr6	44560000	44565000
chr6	rs9349336	G	A	chr6	45890000	45900000	chr6	44600000	44610000
chr6	rs9349336	G	A	chr6	45890000	45895000	chr6	44620000	44625000
chr6	rs9349336	G	A	chr6	45890000	45900000	chr6	44620000	44630000
chr6	rs9349336	G	A	chr6	45890000	45895000	chr6	45385000	45390000
chr6	rs9349336	G	A	chr6	45890000	45900000	chr6	45680000	45690000
chr6	rs9349336	G	A	chr6	45875000	45900000	chr6	45375000	45400000
chr6	rs9395134	G	A	chr6	45895000	45900000	chr6	46375000	46380000
chr6	rs9395134	G	A	chr6	45890000	45895000	chr6	44435000	44440000
chr6	rs9395134	G	A	chr6	45890000	45900000	chr6	44440000	44450000
chr6	rs9395134	G	A	chr6	45890000	45895000	chr6	44560000	44565000
chr6	rs9395134	G	A	chr6	45890000	45900000	chr6	44600000	44610000
chr6	rs9395134	G	A	chr6	45890000	45895000	chr6	44620000	44625000
chr6	rs9395134	G	A	chr6	45890000	45900000	chr6	44620000	44630000
chr6	rs9395134	G	A	chr6	45890000	45895000	chr6	45385000	45390000
chr6	rs9395134	G	A	chr6	45890000	45900000	chr6	45680000	45690000
chr6	rs9395134	G	A	chr6	45875000	45900000	chr6	45375000	45400000
chr6	rs10807328	G	A	chr6	45895000	45900000	chr6	46375000	46380000
chr6	rs10807328	G	A	chr6	45890000	45895000	chr6	44435000	44440000
chr6	rs10807328	G	A	chr6	45890000	45900000	chr6	44440000	44450000
chr6	rs10807328	G	A	chr6	45890000	45895000	chr6	44560000	44565000
chr6	rs10807328	G	A	chr6	45890000	45900000	chr6	44600000	44610000
chr6	rs10807328	G	A	chr6	45890000	45895000	chr6	44620000	44625000
chr6	rs10807328	G	A	chr6	45890000	45900000	chr6	44620000	44630000
chr6	rs10807328	G	A	chr6	45890000	45895000	chr6	45385000	45390000
chr6	rs10807328	G	A	chr6	45890000	45900000	chr6	45680000	45690000
chr6	rs10807328	G	A	chr6	45875000	45900000	chr6	45375000	45400000
chr6	rs6939554	C	T	chr6	45895000	45900000	chr6	46375000	46380000
chr6	rs6939554	C	T	chr6	45890000	45895000	chr6	44435000	44440000
chr6	rs6939554	C	T	chr6	45890000	45900000	chr6	44440000	44450000
chr6	rs6939554	C	T	chr6	45890000	45895000	chr6	44560000	44565000
chr6	rs6939554	C	T	chr6	45890000	45900000	chr6	44600000	44610000
chr6	rs6939554	C	T	chr6	45890000	45895000	chr6	44620000	44625000
chr6	rs6939554	C	T	chr6	45890000	45900000	chr6	44620000	44630000
chr6	rs6939554	C	T	chr6	45890000	45895000	chr6	45385000	45390000
chr6	rs6939554	C	T	chr6	45890000	45900000	chr6	45680000	45690000
chr6	rs6939554	C	T	chr6	45875000	45900000	chr6	45375000	45400000
chr6	rs6940409	G	A	chr6	45895000	45900000	chr6	46375000	46380000
chr6	rs6940409	G	A	chr6	45890000	45895000	chr6	44435000	44440000
chr6	rs6940409	G	A	chr6	45890000	45900000	chr6	44440000	44450000
chr6	rs6940409	G	A	chr6	45890000	45895000	chr6	44560000	44565000
chr6	rs6940409	G	A	chr6	45890000	45900000	chr6	44600000	44610000
chr6	rs6940409	G	A	chr6	45890000	45895000	chr6	44620000	44625000
chr6	rs6940409	G	A	chr6	45890000	45900000	chr6	44620000	44630000
chr6	rs6940409	G	A	chr6	45890000	45895000	chr6	45385000	45390000
chr6	rs6940409	G	A	chr6	45890000	45900000	chr6	45680000	45690000
chr6	rs6940409	G	A	chr6	45875000	45900000	chr6	45375000	45400000
chr6	rs111415789	A	G	chr6	52460000	52465000	chr6	52280000	52285000
chr6	rs111415789	A	G	chr6	52460000	52465000	chr6	52515000	52520000
chr6	rs142191463	A	G	chr6	65390000	65395000	chr6	65520000	65525000
chr6	rs144526335	G	A	chr6	144260000	144265000	chr6	143895000	143900000
chr6	rs144526335	G	A	chr6	144260000	144265000	chr6	144330000	144335000
chr6	rs117255767	G	A	chr6	144260000	144265000	chr6	143895000	143900000
chr6	rs117255767	G	A	chr6	144260000	144265000	chr6	144330000	144335000
chr6	rs78620166	G	A	chr6	146850000	146875000	chr6	147600000	147625000
chr6	rs78620166	G	A	chr6	146860000	146870000	chr6	146280000	146290000
chr6	rs78620166	G	A	chr6	146865000	146870000	chr6	146610000	146615000
chr6	rs78620166	G	A	chr6	146865000	146870000	chr6	147010000	147015000
chr6	rs78620166	G	A	chr6	146865000	146870000	chr6	147015000	147020000
chr6	rs9373523	T	G	chr6	147700000	147725000	chr6	148475000	148500000
chr6	rs2499644	A	G	chr6	154670000	154680000	chr6	154480000	154490000
chr6	rs2499643	A	G	chr6	154670000	154680000	chr6	154480000	154490000
chr6	rs2499642	A	G	chr6	154670000	154680000	chr6	154480000	154490000
chr6	rs2499641	T	C	chr6	154670000	154680000	chr6	154480000	154490000
chr6	rs2499640	G	A	chr6	154670000	154680000	chr6	154480000	154490000
chr6	rs2499639	G	A	chr6	154670000	154680000	chr6	154480000	154490000
chr6	rs2499638	T	G	chr6	154670000	154680000	chr6	154480000	154490000
chr6	rs2499637	G	A	chr6	154670000	154680000	chr6	154480000	154490000
chr6	rs2499636	A	G	chr6	154670000	154680000	chr6	154480000	154490000
chr6	rs2499636	A	G	chr6	154675000	154680000	chr6	154575000	154580000
chr6	rs2499636	A	G	chr6	154675000	154680000	chr6	154620000	154625000
chr6	rs2499635	G	A	chr6	154670000	154680000	chr6	154480000	154490000
chr6	rs2499635	G	A	chr6	154675000	154680000	chr6	154575000	154580000
chr6	rs2499635	G	A	chr6	154675000	154680000	chr6	154620000	154625000
chr6	rs2473543	C	T	chr6	154670000	154680000	chr6	154480000	154490000
chr6	rs2473543	C	T	chr6	154675000	154680000	chr6	154575000	154580000
chr6	rs2473543	C	T	chr6	154675000	154680000	chr6	154620000	154625000
chr6	rs2473544	T	C	chr6	154670000	154680000	chr6	154480000	154490000
chr6	rs2473544	T	C	chr6	154675000	154680000	chr6	154575000	154580000
chr6	rs2473544	T	C	chr6	154675000	154680000	chr6	154620000	154625000
chr7	rs2681052	A	C	chr7	11650000	11675000	chr7	5450000	5475000
chr7	rs212837	T	C	chr7	26700000	26725000	chr7	26100000	26125000
chr7	rs212837	T	C	chr7	26700000	26710000	chr7	26130000	26140000
chr7	rs212837	T	C	chr7	26700000	26725000	chr7	26225000	26250000
chr7	rs757129	C	G	chr7	26700000	26725000	chr7	26100000	26125000
chr7	rs757129	C	G	chr7	26700000	26710000	chr7	26130000	26140000
chr7	rs757129	C	G	chr7	26700000	26725000	chr7	26225000	26250000
chr7	rs757129	C	G	chr7	26705000	26710000	chr7	25930000	25935000
chr7	rs757129	C	G	chr7	26705000	26710000	chr7	26405000	26410000
chr7	rs757129	C	G	chr7	26705000	26710000	chr7	26410000	26415000
chr7	rs212845	C	T	chr7	26700000	26725000	chr7	26100000	26125000
chr7	rs212845	C	T	chr7	26700000	26725000	chr7	26225000	26250000
chr7	rs212845	C	T	chr7	26720000	26725000	chr7	26890000	26895000
chr7	rs212845	C	T	chr7	26720000	26725000	chr7	27175000	27180000
chr7	rs212845	C	T	chr7	26720000	26730000	chr7	27960000	27970000
chr7	rs212854	C	G	chr7	26700000	26725000	chr7	26100000	26125000
chr7	rs212854	C	G	chr7	26700000	26725000	chr7	26225000	26250000
chr7	rs212854	C	G	chr7	26720000	26725000	chr7	26890000	26895000
chr7	rs212854	C	G	chr7	26720000	26725000	chr7	27175000	27180000
chr7	rs212854	C	G	chr7	26720000	26730000	chr7	27960000	27970000
chr7	rs4720118	T	C	chr7	33460000	33470000	chr7	33930000	33940000
chr7	rs1004107	A	T	chr7	115865000	115870000	chr7	115830000	115835000
chr7	rs9969224	T	C	chr7	115865000	115870000	chr7	115830000	115835000
chr7	rs1004109	A	T	chr7	115865000	115870000	chr7	115830000	115835000
chr7	rs1000966	A	G	chr7	115865000	115870000	chr7	115830000	115835000
chr7	rs3807968	G	A	chr7	115865000	115870000	chr7	115830000	115835000
chr7	rs3779509	C	A	chr7	115865000	115870000	chr7	115830000	115835000
chr7	rs1881287	A	G	chr7	115870000	115880000	chr7	115810000	115820000
chr7	rs1881287	A	G	chr7	115865000	115870000	chr7	115830000	115835000
chr7	rs58624059	T	C	chr7	115870000	115880000	chr7	115810000	115820000
chr7	rs58624059	T	C	chr7	115865000	115870000	chr7	115830000	115835000
chr7	rs12670683	T	C	chr7	115870000	115880000	chr7	115810000	115820000
chr7	rs12670683	T	C	chr7	115875000	115880000	chr7	115815000	115820000
chr7	rs12670683	T	C	chr7	115865000	115870000	chr7	115830000	115835000
chr7	rs2030978	C	T	chr7	115870000	115880000	chr7	115810000	115820000
chr7	rs2030978	C	T	chr7	115875000	115880000	chr7	115815000	115820000
chr7	rs2030978	C	T	chr7	115865000	115870000	chr7	115830000	115835000
chr7	rs2030977	G	C	chr7	115870000	115880000	chr7	115810000	115820000
chr7	rs2030977	G	C	chr7	115875000	115880000	chr7	115815000	115820000
chr7	rs6959237	C	T	chr7	115870000	115880000	chr7	115810000	115820000
chr7	rs6959237	C	T	chr7	115875000	115880000	chr7	115815000	115820000
chr7	rs3807975	G	A	chr7	115870000	115880000	chr7	115810000	115820000
chr7	rs3807975	G	A	chr7	115875000	115880000	chr7	115815000	115820000
chr7	rs66652906	G	A	chr7	115870000	115880000	chr7	115810000	115820000
chr7	rs66652906	G	A	chr7	115875000	115880000	chr7	115815000	115820000
chr7	rs58595078	A	G	chr7	115870000	115880000	chr7	115810000	115820000
chr7	rs58595078	A	G	chr7	115875000	115880000	chr7	115815000	115820000
chr7	rs3757730	G	A	chr7	115870000	115880000	chr7	115810000	115820000
chr7	rs3757730	G	A	chr7	115875000	115880000	chr7	115815000	115820000
chr7	rs58495099	G	C	chr7	115870000	115880000	chr7	115810000	115820000
chr7	rs58495099	G	C	chr7	115875000	115880000	chr7	115815000	115820000
chr7	rs57321537	T	G	chr7	115870000	115880000	chr7	115810000	115820000
chr7	rs57321537	T	G	chr7	115875000	115880000	chr7	115815000	115820000
chr7	rs138623810	C	A	chr7	115870000	115880000	chr7	115810000	115820000
chr7	rs138623810	C	A	chr7	115875000	115880000	chr7	115815000	115820000
chr7	rs7811984	A	G	chr7	115890000	115900000	chr7	116160000	116170000
chr7	rs7811984	A	G	chr7	115890000	115900000	chr7	116440000	116450000
chr7	rs73719150	C	T	chr7	115890000	115900000	chr7	116160000	116170000
chr7	rs73719150	C	T	chr7	115890000	115900000	chr7	116440000	116450000
chr7	rs6953050	A	G	chr7	115890000	115900000	chr7	116160000	116170000
chr7	rs6953050	A	G	chr7	115890000	115900000	chr7	116440000	116450000
chr7	rs6957561	G	A	chr7	115890000	115900000	chr7	116160000	116170000
chr7	rs6957561	G	A	chr7	115890000	115900000	chr7	116440000	116450000
chr7	rs1048508	T	G	chr7	115890000	115900000	chr7	116160000	116170000
chr7	rs1048508	T	G	chr7	115890000	115900000	chr7	116440000	116450000
chr7	rs1048508	T	G	chr7	115895000	115900000	chr7	116225000	116230000
chr7	rs1048508	T	G	chr7	115895000	115900000	chr7	116445000	116450000
chr7	rs1048508	T	G	chr7	115895000	115900000	chr7	116450000	116455000
chr7	rs17138472	A	G	chr7	115890000	115900000	chr7	116160000	116170000
chr7	rs17138472	A	G	chr7	115890000	115900000	chr7	116440000	116450000
chr7	rs17138472	A	G	chr7	115895000	115900000	chr7	116225000	116230000
chr7	rs17138472	A	G	chr7	115895000	115900000	chr7	116445000	116450000
chr7	rs17138472	A	G	chr7	115895000	115900000	chr7	116450000	116455000
chr7	rs3823977	A	T	chr7	115890000	115900000	chr7	116160000	116170000
chr7	rs3823977	A	T	chr7	115890000	115900000	chr7	116440000	116450000
chr7	rs3823977	A	T	chr7	115895000	115900000	chr7	116225000	116230000
chr7	rs3823977	A	T	chr7	115895000	115900000	chr7	116445000	116450000
chr7	rs3823977	A	T	chr7	115895000	115900000	chr7	116450000	116455000
chr7	rs3807980	A	G	chr7	115890000	115900000	chr7	116160000	116170000
chr7	rs3807980	A	G	chr7	115890000	115900000	chr7	116440000	116450000
chr7	rs3807980	A	G	chr7	115895000	115900000	chr7	116225000	116230000
chr7	rs3807980	A	G	chr7	115895000	115900000	chr7	116445000	116450000
chr7	rs3807980	A	G	chr7	115895000	115900000	chr7	116450000	116455000
chr7	rs17138483	A	C	chr7	115890000	115900000	chr7	116160000	116170000
chr7	rs17138483	A	C	chr7	115890000	115900000	chr7	116440000	116450000
chr7	rs17138483	A	C	chr7	115895000	115900000	chr7	116225000	116230000
chr7	rs17138483	A	C	chr7	115895000	115900000	chr7	116445000	116450000
chr7	rs17138483	A	C	chr7	115895000	115900000	chr7	116450000	116455000
chr7	rs73452247	T	C	chr7	115890000	115900000	chr7	116160000	116170000
chr7	rs73452247	T	C	chr7	115890000	115900000	chr7	116440000	116450000
chr7	rs73452247	T	C	chr7	115895000	115900000	chr7	116225000	116230000
chr7	rs73452247	T	C	chr7	115895000	115900000	chr7	116445000	116450000
chr7	rs73452247	T	C	chr7	115895000	115900000	chr7	116450000	116455000
chr7	rs72603593	T	C	chr7	115890000	115900000	chr7	116160000	116170000
chr7	rs72603593	T	C	chr7	115890000	115900000	chr7	116440000	116450000
chr7	rs72603593	T	C	chr7	115895000	115900000	chr7	116225000	116230000
chr7	rs72603593	T	C	chr7	115895000	115900000	chr7	116445000	116450000
chr7	rs72603593	T	C	chr7	115895000	115900000	chr7	116450000	116455000
chr7	rs17138486	C	G	chr7	115890000	115900000	chr7	116160000	116170000
chr7	rs17138486	C	G	chr7	115890000	115900000	chr7	116440000	116450000
chr7	rs17138486	C	G	chr7	115895000	115900000	chr7	116225000	116230000
chr7	rs17138486	C	G	chr7	115895000	115900000	chr7	116445000	116450000
chr7	rs17138486	C	G	chr7	115895000	115900000	chr7	116450000	116455000
chr7	rs112016811	A	T	chr7	115890000	115900000	chr7	116160000	116170000
chr7	rs112016811	A	T	chr7	115890000	115900000	chr7	116440000	116450000
chr7	rs112016811	A	T	chr7	115895000	115900000	chr7	116225000	116230000
chr7	rs112016811	A	T	chr7	115895000	115900000	chr7	116445000	116450000
chr7	rs112016811	A	T	chr7	115895000	115900000	chr7	116450000	116455000
chr7	rs4730719	G	T	chr7	115890000	115900000	chr7	116160000	116170000
chr7	rs4730719	G	T	chr7	115890000	115900000	chr7	116440000	116450000
chr7	rs4730719	G	T	chr7	115895000	115900000	chr7	116225000	116230000
chr7	rs4730719	G	T	chr7	115895000	115900000	chr7	116445000	116450000
chr7	rs4730719	G	T	chr7	115895000	115900000	chr7	116450000	116455000
chr7	rs4730720	T	C	chr7	115890000	115900000	chr7	116160000	116170000
chr7	rs4730720	T	C	chr7	115890000	115900000	chr7	116440000	116450000
chr7	rs4730720	T	C	chr7	115895000	115900000	chr7	116225000	116230000
chr7	rs4730720	T	C	chr7	115895000	115900000	chr7	116445000	116450000
chr7	rs4730720	T	C	chr7	115895000	115900000	chr7	116450000	116455000
chr7	rs6948556	T	C	chr7	115890000	115900000	chr7	116160000	116170000
chr7	rs6948556	T	C	chr7	115890000	115900000	chr7	116440000	116450000
chr7	rs6948556	T	C	chr7	115895000	115900000	chr7	116225000	116230000
chr7	rs6948556	T	C	chr7	115895000	115900000	chr7	116445000	116450000
chr7	rs6948556	T	C	chr7	115895000	115900000	chr7	116450000	116455000
chr7	rs6966770	A	G	chr7	115890000	115900000	chr7	116160000	116170000
chr7	rs6966770	A	G	chr7	115890000	115900000	chr7	116440000	116450000
chr7	rs6966770	A	G	chr7	115895000	115900000	chr7	116225000	116230000
chr7	rs6966770	A	G	chr7	115895000	115900000	chr7	116445000	116450000
chr7	rs6966770	A	G	chr7	115895000	115900000	chr7	116450000	116455000
chr7	rs369860875	G	A	chr7	115890000	115900000	chr7	116160000	116170000
chr7	rs369860875	G	A	chr7	115890000	115900000	chr7	116440000	116450000
chr7	rs369860875	G	A	chr7	115895000	115900000	chr7	116225000	116230000
chr7	rs369860875	G	A	chr7	115895000	115900000	chr7	116445000	116450000
chr7	rs369860875	G	A	chr7	115895000	115900000	chr7	116450000	116455000
chr7	rs6967695	G	A	chr7	115890000	115900000	chr7	116160000	116170000
chr7	rs6967695	G	A	chr7	115890000	115900000	chr7	116440000	116450000
chr7	rs6967695	G	A	chr7	115895000	115900000	chr7	116225000	116230000
chr7	rs6967695	G	A	chr7	115895000	115900000	chr7	116445000	116450000
chr7	rs6967695	G	A	chr7	115895000	115900000	chr7	116450000	116455000
chr7	rs3807981	G	A	chr7	115890000	115900000	chr7	116160000	116170000
chr7	rs3807981	G	A	chr7	115890000	115900000	chr7	116440000	116450000
chr7	rs3807981	G	A	chr7	115895000	115900000	chr7	116225000	116230000
chr7	rs3807981	G	A	chr7	115895000	115900000	chr7	116445000	116450000
chr7	rs3807981	G	A	chr7	115895000	115900000	chr7	116450000	116455000
chr7	rs2402057	T	C	chr7	115890000	115900000	chr7	116160000	116170000
chr7	rs2402057	T	C	chr7	115890000	115900000	chr7	116440000	116450000
chr7	rs2402057	T	C	chr7	115895000	115900000	chr7	116225000	116230000
chr7	rs2402057	T	C	chr7	115895000	115900000	chr7	116445000	116450000
chr7	rs2402057	T	C	chr7	115895000	115900000	chr7	116450000	116455000
chr7	rs2402058	A	G	chr7	115890000	115900000	chr7	116160000	116170000
chr7	rs2402058	A	G	chr7	115890000	115900000	chr7	116440000	116450000
chr7	rs2402058	A	G	chr7	115895000	115900000	chr7	116225000	116230000
chr7	rs2402058	A	G	chr7	115895000	115900000	chr7	116445000	116450000
chr7	rs2402058	A	G	chr7	115895000	115900000	chr7	116450000	116455000
chr7	rs2402059	T	G	chr7	115890000	115900000	chr7	116160000	116170000
chr7	rs2402059	T	G	chr7	115890000	115900000	chr7	116440000	116450000
chr7	rs2402059	T	G	chr7	115895000	115900000	chr7	116225000	116230000
chr7	rs2402059	T	G	chr7	115895000	115900000	chr7	116445000	116450000
chr7	rs2402059	T	G	chr7	115895000	115900000	chr7	116450000	116455000
chr7	rs2896180	A	G	chr7	115890000	115900000	chr7	116160000	116170000
chr7	rs2896180	A	G	chr7	115890000	115900000	chr7	116440000	116450000
chr7	rs2896180	A	G	chr7	115895000	115900000	chr7	116225000	116230000
chr7	rs2896180	A	G	chr7	115895000	115900000	chr7	116445000	116450000
chr7	rs2896180	A	G	chr7	115895000	115900000	chr7	116450000	116455000
chr7	rs2896181	C	T	chr7	115890000	115900000	chr7	116160000	116170000
chr7	rs2896181	C	T	chr7	115890000	115900000	chr7	116440000	116450000
chr7	rs2896181	C	T	chr7	115895000	115900000	chr7	116225000	116230000
chr7	rs2896181	C	T	chr7	115895000	115900000	chr7	116445000	116450000
chr7	rs2896181	C	T	chr7	115895000	115900000	chr7	116450000	116455000
chr7	rs3173919	G	C	chr7	115890000	115900000	chr7	116160000	116170000
chr7	rs3173919	G	C	chr7	115890000	115900000	chr7	116440000	116450000
chr7	rs3173919	G	C	chr7	115895000	115900000	chr7	116225000	116230000
chr7	rs3173919	G	C	chr7	115895000	115900000	chr7	116445000	116450000
chr7	rs3173919	G	C	chr7	115895000	115900000	chr7	116450000	116455000
chr7	rs1141470	G	C	chr7	115890000	115900000	chr7	116160000	116170000
chr7	rs1141470	G	C	chr7	115890000	115900000	chr7	116440000	116450000
chr7	rs1141470	G	C	chr7	115895000	115900000	chr7	116225000	116230000
chr7	rs1141470	G	C	chr7	115895000	115900000	chr7	116445000	116450000
chr7	rs1141470	G	C	chr7	115895000	115900000	chr7	116450000	116455000
chr7	rs3807982	T	C	chr7	115890000	115900000	chr7	116160000	116170000
chr7	rs3807982	T	C	chr7	115890000	115900000	chr7	116440000	116450000
chr7	rs3807982	T	C	chr7	115895000	115900000	chr7	116225000	116230000
chr7	rs3807982	T	C	chr7	115895000	115900000	chr7	116445000	116450000
chr7	rs3807982	T	C	chr7	115895000	115900000	chr7	116450000	116455000
chr7	rs3807983	T	C	chr7	115890000	115900000	chr7	116160000	116170000
chr7	rs3807983	T	C	chr7	115890000	115900000	chr7	116440000	116450000
chr7	rs3807983	T	C	chr7	115895000	115900000	chr7	116225000	116230000
chr7	rs3807983	T	C	chr7	115895000	115900000	chr7	116445000	116450000
chr7	rs3807983	T	C	chr7	115895000	115900000	chr7	116450000	116455000
chr7	rs4730721	T	A	chr7	115890000	115900000	chr7	116160000	116170000
chr7	rs4730721	T	A	chr7	115890000	115900000	chr7	116440000	116450000
chr7	rs4730721	T	A	chr7	115895000	115900000	chr7	116225000	116230000
chr7	rs4730721	T	A	chr7	115895000	115900000	chr7	116445000	116450000
chr7	rs4730721	T	A	chr7	115895000	115900000	chr7	116450000	116455000
chr7	rs10242959	C	T	chr7	115890000	115900000	chr7	116160000	116170000
chr7	rs10242959	C	T	chr7	115890000	115900000	chr7	116440000	116450000
chr7	rs10242959	C	T	chr7	115895000	115900000	chr7	116225000	116230000
chr7	rs10242959	C	T	chr7	115895000	115900000	chr7	116445000	116450000
chr7	rs10242959	C	T	chr7	115895000	115900000	chr7	116450000	116455000
chr7	rs10261531	T	A	chr7	115890000	115900000	chr7	116160000	116170000
chr7	rs10261531	T	A	chr7	115890000	115900000	chr7	116440000	116450000
chr7	rs10261531	T	A	chr7	115895000	115900000	chr7	116225000	116230000
chr7	rs10261531	T	A	chr7	115895000	115900000	chr7	116445000	116450000
chr7	rs10261531	T	A	chr7	115895000	115900000	chr7	116450000	116455000
chr7	rs10500059	C	T	chr7	115890000	115900000	chr7	116160000	116170000
chr7	rs10500059	C	T	chr7	115890000	115900000	chr7	116440000	116450000
chr7	rs10500059	C	T	chr7	115895000	115900000	chr7	116225000	116230000
chr7	rs10500059	C	T	chr7	115895000	115900000	chr7	116445000	116450000
chr7	rs10500059	C	T	chr7	115895000	115900000	chr7	116450000	116455000
chr7	rs10500060	C	T	chr7	115890000	115900000	chr7	116160000	116170000
chr7	rs10500060	C	T	chr7	115890000	115900000	chr7	116440000	116450000
chr7	rs10500060	C	T	chr7	115895000	115900000	chr7	116225000	116230000
chr7	rs10500060	C	T	chr7	115895000	115900000	chr7	116445000	116450000
chr7	rs10500060	C	T	chr7	115895000	115900000	chr7	116450000	116455000
chr7	rs10500061	C	G	chr7	115890000	115900000	chr7	116160000	116170000
chr7	rs10500061	C	G	chr7	115890000	115900000	chr7	116440000	116450000
chr7	rs10500061	C	G	chr7	115895000	115900000	chr7	116225000	116230000
chr7	rs10500061	C	G	chr7	115895000	115900000	chr7	116445000	116450000
chr7	rs10500061	C	G	chr7	115895000	115900000	chr7	116450000	116455000
chr7	rs60927526	T	G	chr7	115890000	115900000	chr7	116160000	116170000
chr7	rs60927526	T	G	chr7	115890000	115900000	chr7	116440000	116450000
chr7	rs60927526	T	G	chr7	115895000	115900000	chr7	116225000	116230000
chr7	rs60927526	T	G	chr7	115895000	115900000	chr7	116445000	116450000
chr7	rs60927526	T	G	chr7	115895000	115900000	chr7	116450000	116455000
chr7	rs4730723	T	C	chr7	115890000	115900000	chr7	116160000	116170000
chr7	rs4730723	T	C	chr7	115890000	115900000	chr7	116440000	116450000
chr7	rs4730723	T	C	chr7	115895000	115900000	chr7	116225000	116230000
chr7	rs4730723	T	C	chr7	115895000	115900000	chr7	116445000	116450000
chr7	rs4730723	T	C	chr7	115895000	115900000	chr7	116450000	116455000
chr7	rs7787531	C	T	chr7	129010000	129020000	chr7	129280000	129290000
chr7	rs7787531	C	T	chr7	129000000	129025000	chr7	129450000	129475000
chr8	rs4873534	A	G	chr8	52180000	52190000	chr8	52430000	52440000
chr8	rs16915954	G	A	chr8	52180000	52190000	chr8	52430000	52440000
chr8	rs28595219	C	T	chr8	56790000	56795000	chr8	56725000	56730000
chr8	rs28595219	C	T	chr8	56790000	56800000	chr8	56880000	56890000
chr8	rs28595219	C	T	chr8	56790000	56800000	chr8	56920000	56930000
chr8	rs28595219	C	T	chr8	56795000	56800000	chr8	56755000	56760000
chr8	rs28595219	C	T	chr8	56795000	56800000	chr8	56840000	56845000
chr8	rs4738594	C	G	chr8	58325000	58330000	chr8	58905000	58910000
chr8	rs4738594	C	G	chr8	58325000	58350000	chr8	59050000	59075000
chr8	rs4738594	C	G	chr8	58325000	58330000	chr8	59305000	59310000
chr8	rs4738594	C	G	chr8	58325000	58350000	chr8	59450000	59475000
chr8	rs7822640	A	T	chr8	58330000	58335000	chr8	58400000	58405000
chr8	rs7822640	A	T	chr8	58330000	58340000	chr8	58400000	58410000
chr8	rs7822640	A	T	chr8	58330000	58340000	chr8	58650000	58660000
chr8	rs7822640	A	T	chr8	58330000	58335000	chr8	58905000	58910000
chr8	rs7822640	A	T	chr8	58325000	58330000	chr8	58905000	58910000
chr8	rs7822640	A	T	chr8	58325000	58350000	chr8	59050000	59075000
chr8	rs7822640	A	T	chr8	58325000	58330000	chr8	59305000	59310000
chr8	rs7822640	A	T	chr8	58325000	58350000	chr8	59450000	59475000
chr8	rs7845847	T	C	chr8	58330000	58335000	chr8	58400000	58405000
chr8	rs7845847	T	C	chr8	58330000	58340000	chr8	58400000	58410000
chr8	rs7845847	T	C	chr8	58330000	58340000	chr8	58650000	58660000
chr8	rs7845847	T	C	chr8	58330000	58335000	chr8	58905000	58910000
chr8	rs7845847	T	C	chr8	58325000	58330000	chr8	58905000	58910000
chr8	rs7845847	T	C	chr8	58325000	58350000	chr8	59050000	59075000
chr8	rs7845847	T	C	chr8	58325000	58330000	chr8	59305000	59310000
chr8	rs7845847	T	C	chr8	58325000	58350000	chr8	59450000	59475000
chr8	rs7830756	T	C	chr8	105260000	105270000	chr8	105430000	105440000
chr8	rs7830756	T	C	chr8	105265000	105270000	chr8	105430000	105435000
chr8	rs10100465	G	A	chr8	118625000	118650000	chr8	119425000	119450000
chr8	rs1469288	G	A	chr8	131200000	131225000	chr8	131675000	131700000
chr8	rs1017281	G	A	chr8	131250000	131275000	chr8	130625000	130650000
chr8	rs10956514	A	G	chr8	131250000	131275000	chr8	130625000	130650000
chr8	rs12680942	A	G	chr8	131250000	131275000	chr8	130625000	130650000
chr8	rs2033059	C	T	chr8	131250000	131275000	chr8	130625000	130650000
chr8	rs4733781	A	C	chr8	131290000	131300000	chr8	131340000	131350000
chr8	rs4733781	A	C	chr8	131290000	131295000	chr8	131365000	131370000
chr8	rs4733781	A	C	chr8	131290000	131295000	chr8	131450000	131455000
chr8	rs4733781	A	C	chr8	131290000	131300000	chr8	131450000	131460000
chr8	rs17285138	T	A	chr8	131290000	131300000	chr8	131340000	131350000
chr8	rs17285138	T	A	chr8	131290000	131295000	chr8	131365000	131370000
chr8	rs17285138	T	A	chr8	131290000	131295000	chr8	131450000	131455000
chr8	rs17285138	T	A	chr8	131290000	131300000	chr8	131450000	131460000
chr9	rs7858547	T	C	chr9	19470000	19480000	chr9	19910000	19920000
chr9	rs7858547	T	C	chr9	19475000	19500000	chr9	20925000	20950000
chr9	rs1854330	A	G	chr9	78210000	78220000	chr9	78490000	78500000
chr9	rs79393974	T	G	chr9	111300000	111325000	chr9	110900000	110925000
chr9	rs871424	C	T	chr9	111300000	111325000	chr9	110900000	110925000
chr9	rs871424	C	T	chr9	111320000	111330000	chr9	110240000	110250000
chr9	rs871424	C	T	chr9	111320000	111330000	chr9	111040000	111050000
chr9	rs871424	C	T	chr9	111320000	111330000	chr9	111520000	111530000
chr9	rs871424	C	T	chr9	111325000	111330000	chr9	110240000	110245000
chr9	rs871424	C	T	chr9	111325000	111330000	chr9	110245000	110250000
chr9	rs871424	C	T	chr9	111325000	111350000	chr9	111700000	111725000
chr9	rs17727743	A	C	chr9	111300000	111325000	chr9	110900000	110925000
chr9	rs17727743	A	C	chr9	111320000	111330000	chr9	110240000	110250000
chr9	rs17727743	A	C	chr9	111320000	111330000	chr9	111040000	111050000
chr9	rs17727743	A	C	chr9	111320000	111330000	chr9	111520000	111530000
chr9	rs17727743	A	C	chr9	111325000	111330000	chr9	110240000	110245000
chr9	rs17727743	A	C	chr9	111325000	111330000	chr9	110245000	110250000
chr9	rs17727743	A	C	chr9	111325000	111350000	chr9	111700000	111725000
chr9	rs7859551	C	G	chr9	111300000	111325000	chr9	110900000	110925000
chr9	rs7859551	C	G	chr9	111320000	111330000	chr9	110240000	110250000
chr9	rs7859551	C	G	chr9	111320000	111330000	chr9	111040000	111050000
chr9	rs7859551	C	G	chr9	111320000	111330000	chr9	111520000	111530000
chr9	rs7859551	C	G	chr9	111325000	111330000	chr9	110240000	110245000
chr9	rs7859551	C	G	chr9	111325000	111330000	chr9	110245000	110250000
chr9	rs7859551	C	G	chr9	111325000	111350000	chr9	111700000	111725000
chr9	rs12337383	A	C	chr9	111320000	111330000	chr9	110240000	110250000
chr9	rs12337383	A	C	chr9	111320000	111330000	chr9	111040000	111050000
chr9	rs12337383	A	C	chr9	111320000	111330000	chr9	111520000	111530000
chr9	rs12337383	A	C	chr9	111325000	111330000	chr9	110240000	110245000
chr9	rs12337383	A	C	chr9	111325000	111330000	chr9	110245000	110250000
chr9	rs12337383	A	C	chr9	111325000	111350000	chr9	111700000	111725000
chr9	rs3860173	C	T	chr9	116440000	116450000	chr9	116640000	116650000
chr9	rs6478108	C	T	chr9	117560000	117570000	chr9	117500000	117510000
chr9	rs186553516	C	T	chr9	117560000	117570000	chr9	117500000	117510000
chr9	rs186553516	C	T	chr9	117565000	117570000	chr9	117655000	117660000
chr9	rs4880208	A	G	chr9	140000000	140025000	chr9	140125000	140150000
chr9	rs4880208	A	G	chr9	140010000	140020000	chr9	140090000	140100000
chr9	rs4880208	A	G	chr9	140010000	140020000	chr9	140130000	140140000
chr9	rs4880208	A	G	chr9	140010000	140020000	chr9	140420000	140430000
chr10	rs10906729	C	T	chr10	14690000	14700000	chr10	14640000	14650000
chr10	rs149626250	G	T	chr10	60250000	60275000	chr10	59925000	59950000
chr10	rs149626250	G	T	chr10	60270000	60280000	chr10	60060000	60070000
chr10	rs149626250	G	T	chr10	60275000	60300000	chr10	60525000	60550000
chr10	rs1875148	T	C	chr10	61340000	61350000	chr10	61000000	61010000
chr10	rs58600253	C	T	chr10	64500000	64505000	chr10	64395000	64400000
chr10	rs942793	T	G	chr10	81040000	81045000	chr10	81000000	81005000
chr10	rs942793	T	G	chr10	81045000	81050000	chr10	81005000	81010000
chr10	rs942793	T	G	chr10	81050000	81060000	chr10	81110000	81120000
chr10	rs111653077	C	T	chr10	119975000	120000000	chr10	119600000	119625000
chr10	rs111653077	C	T	chr10	119990000	120000000	chr10	119250000	119260000
chr10	rs10788068	T	C	chr10	122095000	122100000	chr10	121690000	121695000
chr10	rs10788068	T	C	chr10	122075000	122100000	chr10	121500000	121525000
chr10	rs10788068	T	C	chr10	122090000	122100000	chr10	121440000	121450000
chr10	rs10788068	T	C	chr10	122090000	122100000	chr10	121690000	121700000
chr10	rs10788068	T	C	chr10	122090000	122100000	chr10	121980000	121990000
chr11	rs7116974	G	A	chr11	32345000	32350000	chr11	32630000	32635000
chr11	rs7116974	G	A	chr11	32345000	32350000	chr11	32810000	32815000
chr11	rs7116974	G	A	chr11	32325000	32350000	chr11	32800000	32825000
chr11	rs7116974	G	A	chr11	32340000	32350000	chr11	32630000	32640000
chr11	rs7116974	G	A	chr11	32340000	32350000	chr11	32810000	32820000
chr11	rs7116974	G	A	chr11	32350000	32360000	chr11	32630000	32640000
chr11	rs148760906	G	A	chr11	32350000	32360000	chr11	32630000	32640000
chr11	rs11031728	C	G	chr11	32350000	32360000	chr11	32630000	32640000
chr11	rs2057178	G	A	chr11	32350000	32360000	chr11	32630000	32640000
chr11	rs538147	G	A	chr11	64130000	64140000	chr11	64410000	64420000
chr11	rs11820322	C	T	chr11	64410000	64420000	chr11	64130000	64140000
chr11	rs11820322	C	T	chr11	64410000	64420000	chr11	64320000	64330000
chr11	rs313411	A	G	chr11	103190000	103200000	chr11	103470000	103480000
chr11	rs313410	C	G	chr11	103190000	103200000	chr11	103470000	103480000
chr11	rs313409	A	G	chr11	103190000	103200000	chr11	103470000	103480000
chr11	rs220327	A	G	chr11	103190000	103200000	chr11	103470000	103480000
chr11	rs10791612	C	T	chr11	103190000	103200000	chr11	103470000	103480000
chr11	rs10791612	C	T	chr11	103200000	103225000	chr11	103450000	103475000
chr11	rs7948241	G	A	chr11	103190000	103200000	chr11	103470000	103480000
chr11	rs7948241	G	A	chr11	103200000	103225000	chr11	103450000	103475000
chr11	rs10895397	A	C	chr11	103190000	103200000	chr11	103470000	103480000
chr11	rs10895397	A	C	chr11	103200000	103225000	chr11	103450000	103475000
chr11	rs12577502	C	G	chr11	103190000	103200000	chr11	103470000	103480000
chr11	rs12577502	C	G	chr11	103200000	103225000	chr11	103450000	103475000
chr11	rs28638074	C	A	chr11	103190000	103200000	chr11	103470000	103480000
chr11	rs28638074	C	A	chr11	103200000	103225000	chr11	103450000	103475000
chr11	rs34915223	A	G	chr11	103190000	103200000	chr11	103470000	103480000
chr11	rs34915223	A	G	chr11	103200000	103225000	chr11	103450000	103475000
chr11	rs12271531	C	G	chr11	103190000	103200000	chr11	103470000	103480000
chr11	rs12271531	C	G	chr11	103200000	103225000	chr11	103450000	103475000
chr11	rs71480484	T	C	chr11	103190000	103200000	chr11	103470000	103480000
chr11	rs71480484	T	C	chr11	103200000	103225000	chr11	103450000	103475000
chr11	rs12799152	G	A	chr11	103200000	103225000	chr11	103450000	103475000
chr11	rs12806599	G	A	chr11	103200000	103225000	chr11	103450000	103475000
chr11	rs12800453	T	C	chr11	103200000	103225000	chr11	103450000	103475000
chr11	rs71480485	G	A	chr11	103200000	103225000	chr11	103450000	103475000
chr12	rs10772748	C	T	chr12	14375000	14400000	chr12	14575000	14600000
chr12	rs10772748	C	T	chr12	14375000	14400000	chr12	14750000	14775000
chr12	rs12424807	T	C	chr12	14390000	14395000	chr12	14515000	14520000
chr12	rs12424807	T	C	chr12	14390000	14400000	chr12	14770000	14780000
chr12	rs12424807	T	C	chr12	14375000	14400000	chr12	14575000	14600000
chr12	rs12424807	T	C	chr12	14375000	14400000	chr12	14750000	14775000
chr12	rs12424807	T	C	chr12	14400000	14425000	chr12	15100000	15125000
chr12	rs7487380	G	A	chr12	14390000	14400000	chr12	14770000	14780000
chr12	rs7487380	G	A	chr12	14375000	14400000	chr12	14575000	14600000
chr12	rs7487380	G	A	chr12	14375000	14400000	chr12	14750000	14775000
chr12	rs7487380	G	A	chr12	14400000	14425000	chr12	15100000	15125000
chr12	rs68027860	A	G	chr12	14390000	14400000	chr12	14770000	14780000
chr12	rs68027860	A	G	chr12	14375000	14400000	chr12	14575000	14600000
chr12	rs68027860	A	G	chr12	14375000	14400000	chr12	14750000	14775000
chr12	rs68027860	A	G	chr12	14400000	14425000	chr12	15100000	15125000
chr12	rs36108061	C	G	chr12	14410000	14415000	chr12	14520000	14525000
chr12	rs36108061	C	G	chr12	14400000	14425000	chr12	15100000	15125000
chr12	rs36108061	C	G	chr12	14410000	14420000	chr12	14510000	14520000
chr12	rs55901548	A	G	chr12	14410000	14415000	chr12	14520000	14525000
chr12	rs55901548	A	G	chr12	14400000	14425000	chr12	15100000	15125000
chr12	rs55901548	A	G	chr12	14410000	14420000	chr12	14510000	14520000
chr12	rs12425125	C	T	chr12	14410000	14415000	chr12	14520000	14525000
chr12	rs12425125	C	T	chr12	14400000	14425000	chr12	15100000	15125000
chr12	rs12425125	C	T	chr12	14410000	14420000	chr12	14510000	14520000
chr12	rs12422836	G	C	chr12	14410000	14415000	chr12	14520000	14525000
chr12	rs12422836	G	C	chr12	14400000	14425000	chr12	15100000	15125000
chr12	rs12422836	G	C	chr12	14410000	14420000	chr12	14510000	14520000
chr12	rs12426892	A	G	chr12	14410000	14415000	chr12	14520000	14525000
chr12	rs12426892	A	G	chr12	14400000	14425000	chr12	15100000	15125000
chr12	rs12426892	A	G	chr12	14410000	14420000	chr12	14510000	14520000
chr12	rs12425560	C	G	chr12	14410000	14415000	chr12	14520000	14525000
chr12	rs12425560	C	G	chr12	14400000	14425000	chr12	15100000	15125000
chr12	rs12425560	C	G	chr12	14410000	14420000	chr12	14510000	14520000
chr12	rs35996811	G	A	chr12	14410000	14415000	chr12	14520000	14525000
chr12	rs35996811	G	A	chr12	14400000	14425000	chr12	15100000	15125000
chr12	rs35996811	G	A	chr12	14410000	14420000	chr12	14510000	14520000
chr12	rs12423242	G	C	chr12	14410000	14415000	chr12	14520000	14525000
chr12	rs12423242	G	C	chr12	14400000	14425000	chr12	15100000	15125000
chr12	rs12423242	G	C	chr12	14410000	14420000	chr12	14510000	14520000
chr12	rs34737341	C	G	chr12	14410000	14415000	chr12	14520000	14525000
chr12	rs34737341	C	G	chr12	14400000	14425000	chr12	15100000	15125000
chr12	rs34737341	C	G	chr12	14410000	14420000	chr12	14510000	14520000
chr12	rs34246472	G	A	chr12	14410000	14415000	chr12	14520000	14525000
chr12	rs34246472	G	A	chr12	14400000	14425000	chr12	15100000	15125000
chr12	rs34246472	G	A	chr12	14410000	14420000	chr12	14510000	14520000
chr12	rs35883625	A	G	chr12	14410000	14415000	chr12	14520000	14525000
chr12	rs35883625	A	G	chr12	14400000	14425000	chr12	15100000	15125000
chr12	rs35883625	A	G	chr12	14410000	14420000	chr12	14510000	14520000
chr12	rs12831867	C	G	chr12	14410000	14415000	chr12	14520000	14525000
chr12	rs12831867	C	G	chr12	14400000	14425000	chr12	15100000	15125000
chr12	rs12831867	C	G	chr12	14410000	14420000	chr12	14510000	14520000
chr12	rs34991620	C	T	chr12	14410000	14415000	chr12	14520000	14525000
chr12	rs34991620	C	T	chr12	14400000	14425000	chr12	15100000	15125000
chr12	rs34991620	C	T	chr12	14410000	14420000	chr12	14510000	14520000
chr12	rs35747749	T	C	chr12	14410000	14415000	chr12	14520000	14525000
chr12	rs35747749	T	C	chr12	14400000	14425000	chr12	15100000	15125000
chr12	rs35747749	T	C	chr12	14410000	14420000	chr12	14510000	14520000
chr12	rs34152332	T	C	chr12	14400000	14425000	chr12	15100000	15125000
chr12	rs34152332	T	C	chr12	14410000	14420000	chr12	14510000	14520000
chr12	rs35429574	G	T	chr12	14400000	14425000	chr12	15100000	15125000
chr12	rs35429574	G	T	chr12	14410000	14420000	chr12	14510000	14520000
chr12	rs35849943	A	C	chr12	14400000	14425000	chr12	15100000	15125000
chr12	rs35849943	A	C	chr12	14410000	14420000	chr12	14510000	14520000
chr12	rs9919696	A	G	chr12	14400000	14425000	chr12	15100000	15125000
chr12	rs9919696	A	G	chr12	14410000	14420000	chr12	14510000	14520000
chr12	rs9919817	C	T	chr12	14400000	14425000	chr12	15100000	15125000
chr12	rs9919817	C	T	chr12	14410000	14420000	chr12	14510000	14520000
chr12	rs1490696	C	T	chr12	19010000	19020000	chr12	19330000	19340000
chr12	rs1873613	T	C	chr12	40540000	40550000	chr12	41310000	41320000
chr12	rs1873613	T	C	chr12	40545000	40550000	chr12	40615000	40620000
chr12	rs1873613	T	C	chr12	40545000	40550000	chr12	40705000	40710000
chr12	rs1873613	T	C	chr12	40525000	40550000	chr12	41000000	41025000
chr12	rs1873613	T	C	chr12	40525000	40550000	chr12	41300000	41325000
chr12	rs1873613	T	C	chr12	40550000	40555000	chr12	40595000	40600000
chr12	rs11175593	C	T	chr12	40595000	40600000	chr12	40550000	40555000
chr12	rs4898532	T	C	chr12	50220000	50225000	chr12	50175000	50180000
chr12	rs11613959	A	G	chr12	52525000	52550000	chr12	53250000	53275000
chr12	rs11613959	A	G	chr12	52540000	52550000	chr12	52720000	52730000
chr12	rs79397834	T	C	chr12	52525000	52550000	chr12	53250000	53275000
chr12	rs79397834	T	C	chr12	52540000	52550000	chr12	52720000	52730000
chr12	rs74535216	C	A	chr12	52525000	52550000	chr12	53250000	53275000
chr12	rs74535216	C	A	chr12	52540000	52550000	chr12	52720000	52730000
chr12	rs74383437	T	G	chr12	52525000	52550000	chr12	53250000	53275000
chr12	rs74383437	T	G	chr12	52540000	52550000	chr12	52720000	52730000
chr12	rs200495162	G	A	chr12	52550000	52555000	chr12	52720000	52725000
chr12	rs200495162	G	A	chr12	52525000	52550000	chr12	53250000	53275000
chr12	rs200495162	G	A	chr12	52540000	52550000	chr12	52720000	52730000
chr12	rs200495162	G	A	chr12	52550000	52575000	chr12	52725000	52750000
chr12	rs200495162	G	A	chr12	52550000	52560000	chr12	52970000	52980000
chr12	rs200495162	G	A	chr12	52550000	52575000	chr12	53250000	53275000
chr12	rs200495162	G	A	chr12	52550000	52560000	chr12	53270000	53280000
chr12	rs74539234	C	T	chr12	52550000	52555000	chr12	52720000	52725000
chr12	rs74539234	C	T	chr12	52525000	52550000	chr12	53250000	53275000
chr12	rs74539234	C	T	chr12	52540000	52550000	chr12	52720000	52730000
chr12	rs74539234	C	T	chr12	52550000	52575000	chr12	52725000	52750000
chr12	rs74539234	C	T	chr12	52550000	52560000	chr12	52970000	52980000
chr12	rs74539234	C	T	chr12	52550000	52575000	chr12	53250000	53275000
chr12	rs74539234	C	T	chr12	52550000	52560000	chr12	53270000	53280000
chr12	rs74099453	T	G	chr12	69265000	69270000	chr12	69460000	69465000
chr12	rs74099453	T	G	chr12	69250000	69260000	chr12	69460000	69470000
chr12	rs74099453	T	G	chr12	69250000	69260000	chr12	69640000	69650000
chr12	rs74099453	T	G	chr12	69255000	69260000	chr12	69460000	69465000
chr12	rs74099453	T	G	chr12	69255000	69260000	chr12	69645000	69650000
chr12	rs2291693	A	G	chr12	69265000	69270000	chr12	69460000	69465000
chr12	rs2291693	A	G	chr12	69250000	69260000	chr12	69460000	69470000
chr12	rs2291693	A	G	chr12	69250000	69260000	chr12	69640000	69650000
chr12	rs2291693	A	G	chr12	69255000	69260000	chr12	69460000	69465000
chr12	rs2291693	A	G	chr12	69255000	69260000	chr12	69645000	69650000
chr12	rs58899020	C	T	chr12	69265000	69270000	chr12	69460000	69465000
chr12	rs58899020	C	T	chr12	69250000	69260000	chr12	69460000	69470000
chr12	rs58899020	C	T	chr12	69250000	69260000	chr12	69640000	69650000
chr12	rs58899020	C	T	chr12	69255000	69260000	chr12	69460000	69465000
chr12	rs58899020	C	T	chr12	69255000	69260000	chr12	69645000	69650000
chr12	rs2293637	C	G	chr12	69265000	69270000	chr12	69460000	69465000
chr12	rs11830962	T	G	chr12	69265000	69270000	chr12	69460000	69465000
chr12	rs11837874	G	A	chr12	69265000	69270000	chr12	69460000	69465000
chr12	rs11837875	G	T	chr12	69265000	69270000	chr12	69460000	69465000
chr12	rs11837841	C	T	chr12	69265000	69270000	chr12	69460000	69465000
chr12	rs1144952	T	C	chr12	69265000	69270000	chr12	69460000	69465000
chr12	rs11837900	G	T	chr12	69265000	69270000	chr12	69460000	69465000
chr12	rs11837881	C	T	chr12	69265000	69270000	chr12	69460000	69465000
chr12	rs11831045	T	C	chr12	69265000	69270000	chr12	69460000	69465000
chr12	rs4631967	A	T	chr12	69265000	69270000	chr12	69460000	69465000
chr12	rs4359283	G	T	chr12	69265000	69270000	chr12	69460000	69465000
chr12	rs4460888	A	G	chr12	69265000	69270000	chr12	69460000	69465000
chr12	rs4506728	C	T	chr12	69265000	69270000	chr12	69460000	69465000
chr12	rs111880665	T	C	chr12	69265000	69270000	chr12	69460000	69465000
chr12	rs111843593	G	C	chr12	69265000	69270000	chr12	69460000	69465000
chr12	rs111344384	T	C	chr12	69265000	69270000	chr12	69460000	69465000
chr12	rs112871145	G	A	chr12	69265000	69270000	chr12	69460000	69465000
chr12	rs111847104	A	G	chr12	69265000	69270000	chr12	69460000	69465000
chr12	rs61642036	C	A	chr12	69265000	69270000	chr12	69460000	69465000
chr12	rs1629426	C	A	chr12	69265000	69270000	chr12	69460000	69465000
chr12	rs1795475	T	G	chr12	69265000	69270000	chr12	69460000	69465000
chr12	rs1795476	C	T	chr12	69265000	69270000	chr12	69460000	69465000
chr12	rs1663580	C	A	chr12	69265000	69270000	chr12	69460000	69465000
chr12	rs74099458	C	G	chr12	69265000	69270000	chr12	69460000	69465000
chr12	rs57202226	C	T	chr12	69265000	69270000	chr12	69460000	69465000
chr13	rs12867751	T	C	chr13	28375000	28400000	chr13	28100000	28125000
chr13	rs60601341	G	C	chr13	28600000	28625000	chr13	28825000	28850000
chr13	rs9533634	T	C	chr13	44375000	44400000	chr13	43150000	43175000
chr13	rs9533634	T	C	chr13	44375000	44400000	chr13	43525000	43550000
chr13	rs9533634	T	C	chr13	44375000	44400000	chr13	43650000	43675000
chr13	rs3764147	A	G	chr13	44450000	44460000	chr13	43560000	43570000
chr13	rs189332232	C	T	chr13	44450000	44460000	chr13	43560000	43570000
chr13	rs73175542	G	A	chr13	47450000	47475000	chr13	48025000	48050000
chr13	rs1323565	A	G	chr13	76450000	76455000	chr13	77045000	77050000
chr13	rs1323565	A	G	chr13	76425000	76450000	chr13	76250000	76275000
chr13	rs1323565	A	G	chr13	76440000	76450000	chr13	77050000	77060000
chr13	rs1323565	A	G	chr13	76440000	76450000	chr13	77570000	77580000
chr13	rs1323565	A	G	chr13	76445000	76450000	chr13	77475000	77480000
chr13	rs9544058	T	C	chr13	76450000	76455000	chr13	77045000	77050000
chr13	rs9544058	T	C	chr13	76425000	76450000	chr13	76250000	76275000
chr13	rs9544058	T	C	chr13	76440000	76450000	chr13	77050000	77060000
chr13	rs9544058	T	C	chr13	76440000	76450000	chr13	77570000	77580000
chr13	rs9544058	T	C	chr13	76445000	76450000	chr13	77475000	77480000
chr13	rs1323566	A	G	chr13	76450000	76455000	chr13	77045000	77050000
chr13	rs1323566	A	G	chr13	76425000	76450000	chr13	76250000	76275000
chr13	rs1323566	A	G	chr13	76440000	76450000	chr13	77050000	77060000
chr13	rs1323566	A	G	chr13	76440000	76450000	chr13	77570000	77580000
chr13	rs1323566	A	G	chr13	76445000	76450000	chr13	77475000	77480000
chr14	rs7159402	C	T	chr14	37410000	37420000	chr14	37020000	37030000
chr14	rs7159402	C	T	chr14	37410000	37415000	chr14	37615000	37620000
chr14	rs12896722	G	T	chr14	37410000	37420000	chr14	37020000	37030000
chr14	rs12896722	G	T	chr14	37410000	37415000	chr14	37615000	37620000
chr14	rs1367031	T	C	chr14	37410000	37420000	chr14	37020000	37030000
chr14	rs1367031	T	C	chr14	37410000	37415000	chr14	37615000	37620000
chr14	rs10149290	A	T	chr14	37410000	37420000	chr14	37020000	37030000
chr14	rs10149290	A	T	chr14	37410000	37415000	chr14	37615000	37620000
chr14	rs12878657	G	A	chr14	37410000	37420000	chr14	37020000	37030000
chr14	rs12878657	G	A	chr14	37410000	37415000	chr14	37615000	37620000
chr14	rs7143097	T	G	chr14	37410000	37420000	chr14	37020000	37030000
chr14	rs7143097	T	G	chr14	37410000	37415000	chr14	37615000	37620000
chr14	rs2022722	T	C	chr14	37410000	37420000	chr14	37020000	37030000
chr14	rs8017518	T	C	chr14	37410000	37420000	chr14	37020000	37030000
chr14	rs9323270	C	A	chr14	55235000	55240000	chr14	55030000	55035000
chr14	rs9323270	C	A	chr14	55240000	55245000	chr14	55030000	55035000
chr14	rs9323270	C	A	chr14	55225000	55250000	chr14	54825000	54850000
chr14	rs9323270	C	A	chr14	55240000	55250000	chr14	55190000	55200000
chr14	rs9323271	C	G	chr14	55235000	55240000	chr14	55030000	55035000
chr14	rs9323271	C	G	chr14	55240000	55245000	chr14	55030000	55035000
chr14	rs9323271	C	G	chr14	55225000	55250000	chr14	54825000	54850000
chr14	rs9323271	C	G	chr14	55240000	55250000	chr14	55190000	55200000
chr14	rs77432698	A	G	chr14	68050000	68055000	chr14	68130000	68135000
chr14	rs77432698	A	G	chr14	68050000	68060000	chr14	68170000	68180000
chr14	rs12437118	G	A	chr14	76980000	76990000	chr14	77110000	77120000
chr14	rs7150626	C	T	chr14	90850000	90860000	chr14	90420000	90430000
chr14	rs7150626	C	T	chr14	90860000	90870000	chr14	91220000	91230000
chr14	rs11624680	G	A	chr14	96030000	96040000	chr14	96460000	96470000
chr14	rs11624680	G	A	chr14	96000000	96025000	chr14	96725000	96750000
chr14	rs11624680	G	A	chr14	96020000	96030000	chr14	96460000	96470000
chr14	rs11624680	G	A	chr14	96025000	96030000	chr14	96460000	96465000
chr14	rs8005962	C	T	chr14	96030000	96040000	chr14	96460000	96470000
chr14	rs8005962	C	T	chr14	96000000	96025000	chr14	96725000	96750000
chr14	rs8005962	C	T	chr14	96020000	96030000	chr14	96460000	96470000
chr14	rs8005962	C	T	chr14	96025000	96030000	chr14	96460000	96465000
chr14	rs2887395	G	A	chr14	96030000	96040000	chr14	96460000	96470000
chr14	rs2887395	G	A	chr14	96000000	96025000	chr14	96725000	96750000
chr14	rs2887395	G	A	chr14	96020000	96030000	chr14	96460000	96470000
chr14	rs2887395	G	A	chr14	96025000	96030000	chr14	96460000	96465000
chr14	rs2369019	G	A	chr14	96030000	96040000	chr14	96460000	96470000
chr14	rs2369019	G	A	chr14	96000000	96025000	chr14	96725000	96750000
chr14	rs2369019	G	A	chr14	96020000	96030000	chr14	96460000	96470000
chr14	rs2369019	G	A	chr14	96025000	96030000	chr14	96460000	96465000
chr14	rs7152619	T	C	chr14	96030000	96040000	chr14	96460000	96470000
chr14	rs7152619	T	C	chr14	96020000	96030000	chr14	96460000	96470000
chr14	rs7152619	T	C	chr14	96025000	96030000	chr14	96460000	96465000
chr14	rs8014367	C	T	chr14	96030000	96040000	chr14	96460000	96470000
chr14	rs8014367	C	T	chr14	96020000	96030000	chr14	96460000	96470000
chr14	rs8014367	C	T	chr14	96025000	96030000	chr14	96460000	96465000
chr14	rs9323929	C	T	chr14	96030000	96040000	chr14	96460000	96470000
chr14	rs9323929	C	T	chr14	96020000	96030000	chr14	96460000	96470000
chr14	rs9323929	C	T	chr14	96025000	96030000	chr14	96460000	96465000
chr15	rs77979355	G	A	chr15	75060000	75070000	chr15	74660000	74670000
chr15	rs77979355	G	A	chr15	75060000	75070000	chr15	74920000	74930000
chr15	rs77979355	G	A	chr15	75050000	75075000	chr15	74650000	74675000
chr15	rs77979355	G	A	chr15	75050000	75075000	chr15	75225000	75250000
chr15	rs114416857	G	A	chr15	101745000	101750000	chr15	101710000	101715000
chr15	rs114416857	G	A	chr15	101745000	101750000	chr15	101780000	101785000
chr16	rs116282608	T	G	chr16	225000	230000	chr16	155000	160000
chr16	rs17326812	A	T	chr16	19615000	19620000	chr16	19895000	19900000
chr16	rs17326812	A	T	chr16	19600000	19625000	chr16	20375000	20400000
chr16	rs150404587	G	A	chr16	19615000	19620000	chr16	19895000	19900000
chr16	rs150404587	G	A	chr16	19600000	19625000	chr16	20375000	20400000
chr16	rs75199663	G	A	chr16	19615000	19620000	chr16	19895000	19900000
chr16	rs75199663	G	A	chr16	19600000	19625000	chr16	20375000	20400000
chr16	rs8056025	G	C	chr16	19600000	19625000	chr16	20375000	20400000
chr16	rs16972263	A	G	chr16	19600000	19625000	chr16	20375000	20400000
chr16	rs16948876	G	A	chr16	50825000	50850000	chr16	52000000	52025000
chr16	rs16948876	G	A	chr16	50850000	50875000	chr16	51775000	51800000
chr16	rs173539	C	T	chr16	56975000	57000000	chr16	57200000	57225000
chr16	rs173539	C	T	chr16	56990000	57000000	chr16	57200000	57210000
chr16	rs3764261	C	A	chr16	56975000	57000000	chr16	57200000	57225000
chr16	rs3764261	C	A	chr16	56990000	57000000	chr16	57200000	57210000
chr16	rs3764261	C	A	chr16	56995000	57000000	chr16	57200000	57205000
chr16	rs188872	A	G	chr16	57445000	57450000	chr16	57335000	57340000
chr16	rs188872	A	G	chr16	57450000	57460000	chr16	57550000	57560000
chr16	rs188872	A	G	chr16	57455000	57460000	chr16	57335000	57340000
chr16	rs1687658	T	C	chr16	86415000	86420000	chr16	86375000	86380000
chr16	rs1728407	A	G	chr16	86415000	86420000	chr16	86375000	86380000
chr17	rs8082190	C	T	chr17	35725000	35750000	chr17	34950000	34975000
chr17	rs1867164	A	G	chr17	54550000	54575000	chr17	53600000	53625000
chr17	rs1867164	A	G	chr17	54550000	54575000	chr17	54075000	54100000
chr17	rs1867164	A	G	chr17	54550000	54560000	chr17	54200000	54210000
chr17	rs1867164	A	G	chr17	54550000	54575000	chr17	54200000	54225000
chr17	rs9901739	C	A	chr17	54550000	54575000	chr17	53600000	53625000
chr17	rs9901739	C	A	chr17	54550000	54575000	chr17	54075000	54100000
chr17	rs9901739	C	A	chr17	54550000	54560000	chr17	54200000	54210000
chr17	rs9901739	C	A	chr17	54550000	54575000	chr17	54200000	54225000
chr18	rs144095996	C	T	chr18	5450000	5460000	chr18	5540000	5550000
chr18	rs144095996	C	T	chr18	5450000	5475000	chr18	5800000	5825000
chr18	rs35687920	G	A	chr18	20140000	20150000	chr18	19490000	19500000
chr18	rs35687920	G	A	chr18	20140000	20150000	chr18	19740000	19750000
chr18	rs35687920	G	A	chr18	20140000	20150000	chr18	19750000	19760000
chr18	rs35687920	G	A	chr18	20125000	20150000	chr18	19575000	19600000
chr18	rs8087640	T	G	chr18	46000000	46010000	chr18	46470000	46480000
chr18	rs8087640	T	G	chr18	46000000	46025000	chr18	46750000	46775000
chr18	rs8087640	T	G	chr18	46000000	46010000	chr18	46970000	46980000
chr18	rs8087640	T	G	chr18	46000000	46025000	chr18	47375000	47400000
chr18	rs8087640	T	G	chr18	46000000	46010000	chr18	47380000	47390000
chr18	rs8087640	T	G	chr18	46005000	46010000	chr18	46970000	46975000
chr18	rs486117	G	A	chr18	55825000	55850000	chr18	54400000	54425000
chr18	rs3937015	T	C	chr18	67600000	67625000	chr18	66500000	66525000
chr18	rs3937015	T	C	chr18	67600000	67625000	chr18	68100000	68125000
chr18	rs12970649	C	T	chr18	67600000	67625000	chr18	66500000	66525000
chr18	rs12970649	C	T	chr18	67600000	67625000	chr18	68100000	68125000
chr20	rs6079180	A	G	chr20	13790000	13800000	chr20	14030000	14040000
chr20	rs6046764	C	T	chr20	20225000	20250000	chr20	20325000	20350000
chr20	rs1999546	G	A	chr20	46350000	46375000	chr20	46625000	46650000
chr20	rs1999546	G	A	chr20	46350000	46375000	chr20	47225000	47250000
chr20	rs1999546	G	A	chr20	46375000	46400000	chr20	47525000	47550000
chr21	rs12482329	T	C	chr21	16225000	16250000	chr21	15775000	15800000
chr21	rs12482329	T	C	chr21	16225000	16250000	chr21	16575000	16600000
chr21	rs12482329	T	C	chr21	16230000	16240000	chr21	16430000	16440000
chr21	rs12482329	T	C	chr21	16235000	16240000	chr21	16855000	16860000
chr21	rs11701827	G	A	chr21	34290000	34300000	chr21	34560000	34570000
chr21	rs11701827	G	A	chr21	34300000	34325000	chr21	34800000	34825000
chr21	rs73198439	C	T	chr21	34310000	34315000	chr21	34500000	34505000
chr21	rs73198439	C	T	chr21	34310000	34320000	chr21	34560000	34570000
chr21	rs73198439	C	T	chr21	34300000	34325000	chr21	34800000	34825000
chr21	rs73198441	A	G	chr21	34310000	34315000	chr21	34500000	34505000
chr21	rs73198441	A	G	chr21	34310000	34320000	chr21	34560000	34570000
chr21	rs73198441	A	G	chr21	34300000	34325000	chr21	34800000	34825000
chr21	rs73198442	A	C	chr21	34310000	34315000	chr21	34500000	34505000
chr21	rs73198442	A	C	chr21	34310000	34320000	chr21	34560000	34570000
chr21	rs73198442	A	C	chr21	34300000	34325000	chr21	34800000	34825000
chr21	rs11702172	G	A	chr21	34310000	34315000	chr21	34500000	34505000
chr21	rs11702172	G	A	chr21	34310000	34320000	chr21	34560000	34570000
chr21	rs11702172	G	A	chr21	34300000	34325000	chr21	34800000	34825000
chr21	rs2105476	G	C	chr21	34310000	34315000	chr21	34500000	34505000
chr21	rs2105476	G	C	chr21	34310000	34320000	chr21	34560000	34570000
chr21	rs2105476	G	C	chr21	34300000	34325000	chr21	34800000	34825000
chr21	rs8128655	T	G	chr21	34310000	34320000	chr21	34560000	34570000
chr21	rs8128655	T	G	chr21	34300000	34325000	chr21	34800000	34825000
chr21	rs2834026	C	T	chr21	34310000	34320000	chr21	34560000	34570000
chr21	rs2834026	C	T	chr21	34300000	34325000	chr21	34800000	34825000
chr21	rs2838519	G	A	chr21	45620000	45630000	chr21	45570000	45580000
chr21	rs2838519	G	A	chr21	45610000	45615000	chr21	45575000	45580000
chr22	rs738727	G	A	chr22	47150000	47160000	chr22	46980000	46990000

## Sheet: gwas catalog SNP with loop
subTable4. GWAS-catalog significant SNP and located their targeted region through chromatin loop
				Loop anchor			Target
Chr	Name	From	To	Chr	Start	End	Chr	Start	End
chr1	rs4240897	G	A	.	-1	-1	.	.	.
chr1	rs1925714	A	G	.	-1	-1	.	.	.
chr1	rs6676375	T	C	.	-1	-1	.	.	.
chr2	rs1075309	C	T	.	-1	-1	.	.	.
chr2	rs6545883	A	G	chr2	61760000	61770000	chr2	61880000	61890000
chr2	rs2335704	C	A	.	-1	-1	.	.	.
chr3	rs2202157	C	T	.	-1	-1	.	.	.
chr4	rs2269497	A	G	chr4	3430000	3440000	chr4	3350000	3360000
chr4	rs2939731	A	G	chr4	37600000	37605000	chr4	37800000	37805000
chr4	rs2939731	A	G	chr4	37600000	37625000	chr4	38025000	38050000
chr4	rs2940989	G	A	chr4	37600000	37605000	chr4	37800000	37805000
chr4	rs2940989	G	A	chr4	37600000	37625000	chr4	38025000	38050000
chr4	rs2940991	C	T	chr4	37600000	37605000	chr4	37800000	37805000
chr4	rs2940991	C	T	chr4	37600000	37625000	chr4	38025000	38050000
chr4	rs958617	A	G	chr4	78610000	78620000	chr4	78290000	78300000
chr4	rs10005603	T	G	chr4	105845000	105850000	chr4	106390000	106395000
chr4	rs10005603	T	G	chr4	105825000	105850000	chr4	106375000	106400000
chr4	rs10005603	T	G	chr4	105840000	105850000	chr4	106390000	106400000
chr5	rs2894967	G	A	.	-1	-1	.	.	.
chr5	rs931924	C	T	.	-1	-1	.	.	.
chr5	rs11958933	G	A	.	-1	-1	.	.	.
chr5	rs17410035	G	T	.	-1	-1	.	.	.
chr5	rs1501847	T	C	.	-1	-1	.	.	.
chr5	rs11960504	C	T	.	-1	-1	.	.	.
chr6	rs2505675	C	T	chr6	2350000	2360000	chr6	1600000	1610000
chr6	rs41553512	C	T	.	-1	-1	.	.	.
chr6	rs28802989	C	G	chr6	32610000	32620000	chr6	45660000	45670000
chr6	rs28802989	C	G	chr6	32600000	32625000	chr6	45650000	45675000
chr6	rs9373523	T	G	chr6	147700000	147725000	chr6	148475000	148500000
chr6	rs9365798	C	T	.	-1	-1	.	.	.
chr7	rs916943	C	T	.	-1	-1	.	.	.
chr7	rs2665441	A	G	.	-1	-1	.	.	.
chr7	rs7787531	C	T	chr7	129010000	129020000	chr7	129280000	129290000
chr7	rs7787531	C	T	chr7	129000000	129025000	chr7	129450000	129475000
chr8	rs7821565	T	C	.	-1	-1	.	.	.
chr8	rs160441	T	C	.	-1	-1	.	.	.
chr8	rs17217757	G	C	.	-1	-1	.	.	.
chr8	rs4733781	A	C	chr8	131290000	131300000	chr8	131340000	131350000
chr8	rs4733781	A	C	chr8	131290000	131295000	chr8	131365000	131370000
chr8	rs4733781	A	C	chr8	131290000	131295000	chr8	131450000	131455000
chr8	rs4733781	A	C	chr8	131290000	131300000	chr8	131450000	131460000
chr8	rs4733781	A	C	chr8	131290000	131300000	chr8	131340000	131350000
chr8	rs4733781	A	C	chr8	131290000	131295000	chr8	131365000	131370000
chr8	rs4733781	A	C	chr8	131290000	131295000	chr8	131450000	131455000
chr8	rs4733781	A	C	chr8	131290000	131300000	chr8	131450000	131460000
chr9	rs586716	G	A	.	-1	-1	.	.	.
chr9	rs1662230	T	G	.	-1	-1	.	.	.
chr9	rs1854330	A	G	chr9	78210000	78220000	chr9	78490000	78500000
chr9	rs751303	C	G	.	-1	-1	.	.	.
chr9	rs10869606	G	C	.	-1	-1	.	.	.
chr9	rs11525994	G	A	.	-1	-1	.	.	.
chr9	rs10819610	G	T	chr9	132940000	132950000	chr9	132870000	132880000
chr9	rs10819610	G	T	chr9	132945000	132950000	chr9	132990000	132995000
chr10	rs1417569	G	A	.	-1	-1	.	.	.
chr10	rs1934954	T	C	.	-1	-1	.	.	.
chr11	rs1819084	C	A	chr11	13975000	14000000	chr11	13775000	13800000
chr11	rs1819084	C	A	chr11	13975000	14000000	chr11	14150000	14175000
chr11	rs1819084	C	A	chr11	13975000	14000000	chr11	14450000	14475000
chr11	rs2057178	G	A	chr11	32350000	32360000	chr11	32630000	32640000
chr11	rs2057178	G	A	chr11	32350000	32360000	chr11	32630000	32640000
chr11	rs2057178	G	A	chr11	32350000	32360000	chr11	32630000	32640000
chr11	rs7947821	T	C	chr11	102950000	102975000	chr11	102175000	102200000
chr11	rs12283022	A	G	.	-1	-1	.	.	.
chr11	rs12294076	T	C	.	-1	-1	.	.	.
chr12	rs6538140	G	A	.	-1	-1	.	.	.
chr12	rs199911028	A	G	chr12	96950000	96975000	chr12	98375000	98400000
chr12	rs199911028	A	G	chr12	96950000	96975000	chr12	98775000	98800000
chr12	rs199911028	A	G	chr12	96950000	96975000	chr12	98925000	98950000
chr13	rs1900442	T	C	.	-1	-1	.	.	.
chr14	rs8016621	G	A	.	-1	-1	.	.	.
chr14	rs17175227	G	A	chr14	70495000	70500000	chr14	70285000	70290000
chr14	rs17175227	G	A	chr14	70475000	70500000	chr14	70025000	70050000
chr14	rs17175227	G	A	chr14	70500000	70525000	chr14	71025000	71050000
chr14	rs7152005	C	T	.	-1	-1	.	.	.
chr14	rs12437118	G	A	chr14	76980000	76990000	chr14	77110000	77120000
chr14	rs8005962	C	T	chr14	96030000	96040000	chr14	96460000	96470000
chr14	rs8005962	C	T	chr14	96000000	96025000	chr14	96725000	96750000
chr14	rs8005962	C	T	chr14	96020000	96030000	chr14	96460000	96470000
chr14	rs8005962	C	T	chr14	96025000	96030000	chr14	96460000	96465000
chr14	rs6575836	G	A	.	-1	-1	.	.	.
chr15	rs142644068	T	C	.	-1	-1	.	.	.
chr16	rs40363	G	A	.	-1	-1	.	.	.
chr16	rs1948632	G	A	.	-1	-1	.	.	.
chr16	rs12386026	C	T	.	-1	-1	.	.	.
chr17	rs712039	C	T	.	-1	-1	.	.	.
chr18	rs4331426	G	A	.	-1	-1	.	.	.
chr18	rs4331426	G	A	.	-1	-1	.	.	.
chr18	rs4257308	C	T	.	-1	-1	.	.	.
chr19	rs1434579	C	T	.	-1	-1	.	.	.
chr20	rs6114027	T	C	.	-1	-1	.	.	.
chr21	rs2150367	G	T	.	-1	-1	.	.	.
chr21	rs11702781	C	T	.	-1	-1	.	.	.
chr21	rs2837857	C	T	.	-1	-1	.	.	.
chr21	rs451390	G	C	.	-1	-1	.	.	.
chr22	rs3218255	G	A	.	-1	-1	.	.	.
chrX	rs5928363	A	T	.	-1	-1	.	.	.
chrX	rs142513793	C	T	.	-1	-1	.	.	.
chrX	rs139956886	C	T	.	-1	-1	.	.	.

## Sheet: uk biobank SNP with loop
subTable5. Ukbiobank significant SNPs and their target regions
				Loop anchor			Target
Chr	Name	From	To	Chr	Start	End	Chr	Start	End
chr1	rs581742	C	T	.	-1	-1	.	.	.
chr1	rs594797	T	C	.	-1	-1	.	.	.
chr1	rs6540574	G	A	chr1	206900000	206905000	chr1	207080000	207085000
chr1	rs6540574	G	A	chr1	206890000	206900000	chr1	206800000	206810000
chr1	rs11120194	T	C	.	-1	-1	.	.	.
chr4	rs35219078	A	G	.	-1	-1	.	.	.
chr4	rs11932461	C	G	.	-1	-1	.	.	.
chr4	rs6838551	G	T	.	-1	-1	.	.	.
chr4	rs6847117	C	T	.	-1	-1	.	.	.
chr7	rs189804851	A	T	.	-1	-1	.	.	.
chr7	rs117698752	C	T	chr7	78910000	78920000	chr7	79660000	79670000
chr7	rs117698752	C	T	chr7	78900000	78925000	chr7	79625000	79650000
chr8	rs56945296	G	T	.	-1	-1	.	.	.
chr8	rs13256021	T	C	.	-1	-1	.	.	.
chr10	rs1468069	A	C	chr10	98980000	98985000	chr10	98830000	98835000
chr10	rs1468069	A	C	chr10	98990000	99000000	chr10	98830000	98840000
chr10	rs1468069	A	C	chr10	98990000	98995000	chr10	98835000	98840000
chr10	rs2297987	A	G	chr10	98980000	98985000	chr10	98830000	98835000
chr10	rs2297987	A	G	chr10	98990000	99000000	chr10	98830000	98840000
chr10	rs2297987	A	G	chr10	98990000	98995000	chr10	98835000	98840000
chr10	rs11189052	A	T	chr10	98990000	99000000	chr10	98830000	98840000
chr10	rs11189052	A	T	chr10	98990000	98995000	chr10	98835000	98840000
chr10	rs8181326	G	A	chr10	98990000	99000000	chr10	98830000	98840000
chr10	rs8181326	G	A	chr10	98990000	98995000	chr10	98835000	98840000
chr10	rs11189058	G	A	chr10	98990000	99000000	chr10	98830000	98840000
chr10	rs11595634	A	T	chr10	98990000	99000000	chr10	98830000	98840000
chr10	rs3818908	A	G	.	-1	-1	.	.	.
chr10	rs10786336	A	C	.	-1	-1	.	.	.
chr10	rs10882908	T	C	.	-1	-1	.	.	.
chr10	rs11189172	T	C	.	-1	-1	.	.	.
chr10	rs7084654	G	A	.	-1	-1	.	.	.
chr10	rs7088410	G	T	.	-1	-1	.	.	.
chr10	rs12359257	A	T	.	-1	-1	.	.	.
chr10	rs12258560	T	C	.	-1	-1	.	.	.
chr10	rs4635018	G	C	.	-1	-1	.	.	.
chr10	rs10882909	G	C	.	-1	-1	.	.	.
chr10	rs10882910	G	A	.	-1	-1	.	.	.
chr10	rs10882911	A	C	.	-1	-1	.	.	.
chr10	rs10882912	C	T	.	-1	-1	.	.	.
chr10	rs11189174	C	G	.	-1	-1	.	.	.
chr10	rs11189175	T	C	.	-1	-1	.	.	.
chr10	rs7074511	G	A	.	-1	-1	.	.	.
chr10	rs7092350	T	A	.	-1	-1	.	.	.
chr10	rs7092499	T	C	.	-1	-1	.	.	.
chr10	rs7078004	A	G	.	-1	-1	.	.	.
chr10	rs7096801	T	C	.	-1	-1	.	.	.
chr10	rs2275089	A	G	.	-1	-1	.	.	.
chr10	rs11189177	C	T	.	-1	-1	.	.	.
chr10	rs10882913	C	T	.	-1	-1	.	.	.
chr10	rs10882914	A	G	.	-1	-1	.	.	.
chr10	rs10882915	A	G	.	-1	-1	.	.	.
chr10	rs61863819	T	C	.	-1	-1	.	.	.
chr10	rs6584126	G	A	.	-1	-1	.	.	.
chr10	rs6584127	A	C	.	-1	-1	.	.	.
chr10	rs11189178	T	G	.	-1	-1	.	.	.
chr10	rs11189179	T	C	.	-1	-1	.	.	.
chr10	rs11189180	A	G	.	-1	-1	.	.	.
chr10	rs11189181	A	G	.	-1	-1	.	.	.
chr10	rs11189182	A	G	.	-1	-1	.	.	.
chr10	rs11189183	A	G	.	-1	-1	.	.	.
chr10	rs61861865	C	G	.	-1	-1	.	.	.
chr10	rs3818787	T	C	.	-1	-1	.	.	.
chr10	rs2297667	T	A	.	-1	-1	.	.	.
chr10	rs10882916	T	C	.	-1	-1	.	.	.
chr10	rs10882917	T	C	.	-1	-1	.	.	.
chr10	rs10786337	A	G	.	-1	-1	.	.	.
chr10	rs869967	T	C	.	-1	-1	.	.	.
chr10	rs2275090	A	G	.	-1	-1	.	.	.
chr10	rs11189191	T	C	.	-1	-1	.	.	.
chr10	rs10882918	A	G	.	-1	-1	.	.	.
chr10	rs10882919	C	A	.	-1	-1	.	.	.
chr10	rs148331122	A	G	.	-1	-1	.	.	.
chr10	rs141445387	C	T	.	-1	-1	.	.	.
chr10	rs113049384	G	A	.	-1	-1	.	.	.
chr10	rs11189192	G	A	.	-1	-1	.	.	.
chr10	rs60237341	A	G	.	-1	-1	.	.	.
chr10	rs12266723	G	A	.	-1	-1	.	.	.
chr10	rs1537645	T	C	.	-1	-1	.	.	.
chr10	rs1537646	T	C	.	-1	-1	.	.	.
chr10	rs7909345	T	C	.	-1	-1	.	.	.
chr10	rs10786338	A	T	.	-1	-1	.	.	.
chr10	rs10786339	A	G	.	-1	-1	.	.	.
chr10	rs11189195	C	T	.	-1	-1	.	.	.
chr10	rs7903562	T	C	.	-1	-1	.	.	.
chr10	rs7903847	T	C	.	-1	-1	.	.	.
chr10	rs11189196	A	G	.	-1	-1	.	.	.
chr10	rs11189197	A	G	.	-1	-1	.	.	.
chr10	rs9787426	A	G	.	-1	-1	.	.	.
chr10	rs9787454	A	T	.	-1	-1	.	.	.
chr10	rs7922512	C	A	.	-1	-1	.	.	.
chr10	rs3814553	G	A	.	-1	-1	.	.	.
chr10	rs11189200	C	G	.	-1	-1	.	.	.
chr10	rs10786340	G	C	.	-1	-1	.	.	.
chr10	rs7896100	C	T	.	-1	-1	.	.	.
chr10	rs7916665	T	G	.	-1	-1	.	.	.
chr10	rs7900255	G	A	.	-1	-1	.	.	.
chr10	rs10882922	C	T	.	-1	-1	.	.	.
chr10	rs10786341	G	A	.	-1	-1	.	.	.
chr10	rs10786342	C	G	.	-1	-1	.	.	.
chr10	rs10882923	G	A	.	-1	-1	.	.	.
chr10	rs11189203	C	A	.	-1	-1	.	.	.
chr10	rs10882924	T	A	.	-1	-1	.	.	.
chr10	rs9888116	G	A	.	-1	-1	.	.	.
chr10	rs9887991	T	C	.	-1	-1	.	.	.
chr10	rs9888026	A	C	.	-1	-1	.	.	.
chr10	rs9888117	C	G	.	-1	-1	.	.	.
chr10	rs2297668	C	T	.	-1	-1	.	.	.
chr10	rs1048442	A	G	.	-1	-1	.	.	.
chr10	rs10882926	T	C	.	-1	-1	.	.	.
chr10	rs11189204	C	T	.	-1	-1	.	.	.
chr10	rs2861952	C	A	.	-1	-1	.	.	.
chr10	rs11017542	G	A	.	-1	-1	.	.	.
chr10	rs11017547	A	G	.	-1	-1	.	.	.
chr10	rs11017548	A	G	.	-1	-1	.	.	.
chr12	rs11046434	C	T	chr12	22600000	22610000	chr12	21850000	21860000
chr12	rs11046434	C	T	chr12	22600000	22625000	chr12	21850000	21875000
chr12	rs11046434	C	T	chr12	22600000	22610000	chr12	22230000	22240000
chr12	rs73076614	T	C	.	-1	-1	.	.	.
chr12	rs11046452	T	C	.	-1	-1	.	.	.
chr12	rs11046465	C	A	chr12	22690000	22695000	chr12	22780000	22785000
chr12	rs11046471	G	A	.	-1	-1	.	.	.
chr12	rs11046473	A	G	.	-1	-1	.	.	.
chr12	rs11046497	G	A	.	-1	-1	.	.	.
chr12	rs73080457	A	G	chr12	22775000	22800000	chr12	22200000	22225000
chr12	rs2454744	C	T	.	-1	-1	.	.	.
chr12	rs1353905	G	A	.	-1	-1	.	.	.
chr12	rs586151	G	C	.	-1	-1	.	.	.
chr13	rs7334858	A	C	.	-1	-1	.	.	.
chr13	rs7983914	T	G	.	-1	-1	.	.	.
chr13	rs9595535	G	A	.	-1	-1	.	.	.
chr13	rs7324274	T	C	chr13	47400000	47410000	chr13	49340000	49350000
chr13	rs7324274	T	C	chr13	47400000	47425000	chr13	48325000	48350000
chr13	rs7324274	T	C	chr13	47400000	47425000	chr13	48650000	48675000
chr14	rs11850238	G	A	.	-1	-1	.	.	.
chr14	rs74854657	G	C	.	-1	-1	.	.	.
chr14	rs77626777	A	C	.	-1	-1	.	.	.
chr14	rs12435081	A	G	.	-1	-1	.	.	.
chr14	rs12435755	A	C	.	-1	-1	.	.	.
chr14	rs12435901	G	A	.	-1	-1	.	.	.
chr14	rs150636023	C	A	.	-1	-1	.	.	.
chr14	rs74895326	T	C	.	-1	-1	.	.	.
chr17	rs9906165	A	G	.	-1	-1	.	.	.
chr17	rs9906601	C	T	.	-1	-1	.	.	.
chr17	rs75741931	C	T	chr17	59425000	59450000	chr17	58775000	58800000
chr17	rs75741931	C	T	chr17	59425000	59450000	chr17	58800000	58825000
chr17	rs143968095	G	A	chr17	59425000	59450000	chr17	58775000	58800000
chr17	rs143968095	G	A	chr17	59425000	59450000	chr17	58800000	58825000
chr17	rs75073226	G	A	chr17	59425000	59450000	chr17	58775000	58800000
chr17	rs75073226	G	A	chr17	59425000	59450000	chr17	58800000	58825000
chr17	rs116271272	G	A	chr17	59425000	59450000	chr17	58775000	58800000
chr17	rs116271272	G	A	chr17	59425000	59450000	chr17	58800000	58825000

## Sheet: eQTL information
subTable6. eQTL information association with significant SNP
Adipose_Subcutaneous
					Loop anchor			Target
Chr	Site	Name	From	To	Chr	Start	End	Chr	Start	End	ID	P-value
chr2	232058493	rs2368563	A	G	chr2	232055000	232060000	chr2	231970000	231975000	ENSG00000204128.5	4.18425e-07
chr2	232058493	rs2368563	A	G	chr2	232060000	232065000	chr2	231970000	231975000	ENSG00000204128.5	4.18425e-07
chr2	232058493	rs2368563	A	G	chr2	232060000	232070000	chr2	231970000	231980000	ENSG00000204128.5	4.18425e-07
chr2	232060843	rs60664562	T	A	chr2	232055000	232060000	chr2	231970000	231975000	ENSG00000204128.5	2.46609e-07
chr2	232060843	rs60664562	T	A	chr2	232060000	232065000	chr2	231970000	231975000	ENSG00000204128.5	2.46609e-07
chr2	232060843	rs60664562	T	A	chr2	232060000	232070000	chr2	231970000	231980000	ENSG00000204128.5	2.46609e-07
chr2	232061520	rs62197322	A	G	chr2	232055000	232060000	chr2	231970000	231975000	ENSG00000204128.5	1.35588e-07
chr2	232061520	rs62197322	A	G	chr2	232060000	232065000	chr2	231970000	231975000	ENSG00000204128.5	1.35588e-07
chr2	232061520	rs62197322	A	G	chr2	232060000	232070000	chr2	231970000	231980000	ENSG00000204128.5	1.35588e-07
chr5	158706713	rs13153734	C	T	chr5	158700000	158710000	chr5	158590000	158600000	ENSG00000245812.2	1.67476e-05
chr5	158706713	rs13153734	C	T	chr5	158700000	158725000	chr5	158575000	158600000	ENSG00000245812.2	1.67476e-05
chr5	158706713	rs13153734	C	T	chr5	158700000	158725000	chr5	159375000	159400000	ENSG00000245812.2	1.67476e-05
chr5	158706713	rs13153734	C	T	chr5	158710000	158720000	chr5	159820000	159830000	ENSG00000245812.2	1.67476e-05
chr5	158710998	rs35046837	G	A	chr5	158700000	158710000	chr5	158590000	158600000	ENSG00000245812.2	1.61943e-05
chr5	158710998	rs35046837	G	A	chr5	158700000	158725000	chr5	158575000	158600000	ENSG00000245812.2	1.61943e-05
chr5	158710998	rs35046837	G	A	chr5	158700000	158725000	chr5	159375000	159400000	ENSG00000245812.2	1.61943e-05
chr5	158710998	rs35046837	G	A	chr5	158710000	158720000	chr5	159820000	159830000	ENSG00000245812.2	1.61943e-05
chr5	158717068	rs13161132	A	C	chr5	158700000	158725000	chr5	158575000	158600000	ENSG00000245812.2	1.37745e-05
chr5	158717068	rs13161132	A	C	chr5	158700000	158725000	chr5	159375000	159400000	ENSG00000245812.2	1.37745e-05
chr5	158717068	rs13161132	A	C	chr5	158710000	158720000	chr5	159820000	159830000	ENSG00000245812.2	1.37745e-05
chr5	158717994	rs62378747	C	T	chr5	158700000	158725000	chr5	158575000	158600000	ENSG00000245812.2	1.67476e-05
chr5	158717994	rs62378747	C	T	chr5	158700000	158725000	chr5	159375000	159400000	ENSG00000245812.2	1.67476e-05
chr5	158717994	rs62378747	C	T	chr5	158710000	158720000	chr5	159820000	159830000	ENSG00000245812.2	1.67476e-05
chr5	158723293	rs1529710	C	T	chr5	158700000	158725000	chr5	158575000	158600000	ENSG00000245812.2	1.67476e-05
chr5	158723293	rs1529710	C	T	chr5	158700000	158725000	chr5	159375000	159400000	ENSG00000245812.2	1.67476e-05
chr5	158723293	rs1529710	C	T	chr5	158710000	158720000	chr5	159820000	159830000	ENSG00000245812.2	1.67476e-05
chr5	158724949	rs2116820	C	T	chr5	158700000	158725000	chr5	158575000	158600000	ENSG00000245812.2	1.67476e-05
chr5	158724949	rs2116820	C	T	chr5	158700000	158725000	chr5	159375000	159400000	ENSG00000245812.2	1.67476e-05
chr5	158724949	rs2116820	C	T	chr5	158710000	158720000	chr5	159820000	159830000	ENSG00000245812.2	1.67476e-05
chr5	158728642	rs62378748	T	C	chr5	158700000	158725000	chr5	158575000	158600000	ENSG00000245812.2	2.34029e-05
chr5	158728642	rs62378748	T	C	chr5	158700000	158725000	chr5	159375000	159400000	ENSG00000245812.2	2.34029e-05
chr6	32606274	rs113219465	C	T	chr6	32610000	32620000	chr6	45660000	45670000	ENSG00000198502.5	1.04242e-05
chr6	32606274	rs113219465	C	T	chr6	32600000	32625000	chr6	45650000	45675000	ENSG00000198502.5	1.04242e-05
chr6	32608762	rs80154958	T	C	chr6	32610000	32620000	chr6	45660000	45670000	ENSG00000198502.5	7.67288e-06
chr6	32608762	rs80154958	T	C	chr6	32600000	32625000	chr6	45650000	45675000	ENSG00000198502.5	7.67288e-06
chr6	32610310	rs113551974	C	T	chr6	32610000	32620000	chr6	45660000	45670000	ENSG00000198502.5	7.67288e-06
chr6	32610310	rs113551974	C	T	chr6	32600000	32625000	chr6	45650000	45675000	ENSG00000198502.5	7.67288e-06
chr6	32611624	rs73409538	G	T	chr6	32610000	32620000	chr6	45660000	45670000	ENSG00000198502.5	2.08503e-05
chr6	32611624	rs73409538	G	T	chr6	32600000	32625000	chr6	45650000	45675000	ENSG00000198502.5	2.08503e-05
chr6	45886740	rs12665031	C	T	chr6	45890000	45895000	chr6	44435000	44440000	ENSG00000112782.11	5.14859e-05
chr6	45886740	rs12665031	C	T	chr6	45890000	45900000	chr6	44440000	44450000	ENSG00000112782.11	5.14859e-05
chr6	45886740	rs12665031	C	T	chr6	45890000	45895000	chr6	44560000	44565000	ENSG00000112782.11	5.14859e-05
chr6	45886740	rs12665031	C	T	chr6	45890000	45900000	chr6	44600000	44610000	ENSG00000112782.11	5.14859e-05
chr6	45886740	rs12665031	C	T	chr6	45890000	45895000	chr6	44620000	44625000	ENSG00000112782.11	5.14859e-05
chr6	45886740	rs12665031	C	T	chr6	45890000	45900000	chr6	44620000	44630000	ENSG00000112782.11	5.14859e-05
chr6	45886740	rs12665031	C	T	chr6	45890000	45895000	chr6	45385000	45390000	ENSG00000112782.11	5.14859e-05
chr6	45886740	rs12665031	C	T	chr6	45890000	45900000	chr6	45680000	45690000	ENSG00000112782.11	5.14859e-05
chr6	45886740	rs12665031	C	T	chr6	45875000	45900000	chr6	45375000	45400000	ENSG00000112782.11	5.14859e-05
chr6	45887270	rs3777548	G	A	chr6	45890000	45895000	chr6	44435000	44440000	ENSG00000112782.11	5.14859e-05
chr6	45887270	rs3777548	G	A	chr6	45890000	45900000	chr6	44440000	44450000	ENSG00000112782.11	5.14859e-05
chr6	45887270	rs3777548	G	A	chr6	45890000	45895000	chr6	44560000	44565000	ENSG00000112782.11	5.14859e-05
chr6	45887270	rs3777548	G	A	chr6	45890000	45900000	chr6	44600000	44610000	ENSG00000112782.11	5.14859e-05
chr6	45887270	rs3777548	G	A	chr6	45890000	45895000	chr6	44620000	44625000	ENSG00000112782.11	5.14859e-05
chr6	45887270	rs3777548	G	A	chr6	45890000	45900000	chr6	44620000	44630000	ENSG00000112782.11	5.14859e-05
chr6	45887270	rs3777548	G	A	chr6	45890000	45895000	chr6	45385000	45390000	ENSG00000112782.11	5.14859e-05
chr6	45887270	rs3777548	G	A	chr6	45890000	45900000	chr6	45680000	45690000	ENSG00000112782.11	5.14859e-05
chr6	45887270	rs3777548	G	A	chr6	45875000	45900000	chr6	45375000	45400000	ENSG00000112782.11	5.14859e-05
chr6	45887319	rs1361215	C	T	chr6	45890000	45895000	chr6	44435000	44440000	ENSG00000112782.11	5.14859e-05
chr6	45887319	rs1361215	C	T	chr6	45890000	45900000	chr6	44440000	44450000	ENSG00000112782.11	5.14859e-05
chr6	45887319	rs1361215	C	T	chr6	45890000	45895000	chr6	44560000	44565000	ENSG00000112782.11	5.14859e-05
chr6	45887319	rs1361215	C	T	chr6	45890000	45900000	chr6	44600000	44610000	ENSG00000112782.11	5.14859e-05
chr6	45887319	rs1361215	C	T	chr6	45890000	45895000	chr6	44620000	44625000	ENSG00000112782.11	5.14859e-05
chr6	45887319	rs1361215	C	T	chr6	45890000	45900000	chr6	44620000	44630000	ENSG00000112782.11	5.14859e-05
chr6	45887319	rs1361215	C	T	chr6	45890000	45895000	chr6	45385000	45390000	ENSG00000112782.11	5.14859e-05
chr6	45887319	rs1361215	C	T	chr6	45890000	45900000	chr6	45680000	45690000	ENSG00000112782.11	5.14859e-05
chr6	45887319	rs1361215	C	T	chr6	45875000	45900000	chr6	45375000	45400000	ENSG00000112782.11	5.14859e-05
chr6	45887421	rs1416167	A	T	chr6	45890000	45895000	chr6	44435000	44440000	ENSG00000112782.11	2.38156e-05
chr6	45887421	rs1416167	A	T	chr6	45890000	45900000	chr6	44440000	44450000	ENSG00000112782.11	2.38156e-05
chr6	45887421	rs1416167	A	T	chr6	45890000	45895000	chr6	44560000	44565000	ENSG00000112782.11	2.38156e-05
chr6	45887421	rs1416167	A	T	chr6	45890000	45900000	chr6	44600000	44610000	ENSG00000112782.11	2.38156e-05
chr6	45887421	rs1416167	A	T	chr6	45890000	45895000	chr6	44620000	44625000	ENSG00000112782.11	2.38156e-05
chr6	45887421	rs1416167	A	T	chr6	45890000	45900000	chr6	44620000	44630000	ENSG00000112782.11	2.38156e-05
chr6	45887421	rs1416167	A	T	chr6	45890000	45895000	chr6	45385000	45390000	ENSG00000112782.11	2.38156e-05
chr6	45887421	rs1416167	A	T	chr6	45890000	45900000	chr6	45680000	45690000	ENSG00000112782.11	2.38156e-05
chr6	45887421	rs1416167	A	T	chr6	45875000	45900000	chr6	45375000	45400000	ENSG00000112782.11	2.38156e-05
chr6	45887576	rs9369590	T	C	chr6	45890000	45895000	chr6	44435000	44440000	ENSG00000112782.11	5.14859e-05
chr6	45887576	rs9369590	T	C	chr6	45890000	45900000	chr6	44440000	44450000	ENSG00000112782.11	5.14859e-05
chr6	45887576	rs9369590	T	C	chr6	45890000	45895000	chr6	44560000	44565000	ENSG00000112782.11	5.14859e-05
chr6	45887576	rs9369590	T	C	chr6	45890000	45900000	chr6	44600000	44610000	ENSG00000112782.11	5.14859e-05
chr6	45887576	rs9369590	T	C	chr6	45890000	45895000	chr6	44620000	44625000	ENSG00000112782.11	5.14859e-05
chr6	45887576	rs9369590	T	C	chr6	45890000	45900000	chr6	44620000	44630000	ENSG00000112782.11	5.14859e-05
chr6	45887576	rs9369590	T	C	chr6	45890000	45895000	chr6	45385000	45390000	ENSG00000112782.11	5.14859e-05
chr6	45887576	rs9369590	T	C	chr6	45890000	45900000	chr6	45680000	45690000	ENSG00000112782.11	5.14859e-05
chr6	45887576	rs9369590	T	C	chr6	45875000	45900000	chr6	45375000	45400000	ENSG00000112782.11	5.14859e-05
chr6	45887643	rs3822876	G	T	chr6	45890000	45895000	chr6	44435000	44440000	ENSG00000112782.11	5.14859e-05
chr6	45887643	rs3822876	G	T	chr6	45890000	45900000	chr6	44440000	44450000	ENSG00000112782.11	5.14859e-05
chr6	45887643	rs3822876	G	T	chr6	45890000	45895000	chr6	44560000	44565000	ENSG00000112782.11	5.14859e-05
chr6	45887643	rs3822876	G	T	chr6	45890000	45900000	chr6	44600000	44610000	ENSG00000112782.11	5.14859e-05
chr6	45887643	rs3822876	G	T	chr6	45890000	45895000	chr6	44620000	44625000	ENSG00000112782.11	5.14859e-05
chr6	45887643	rs3822876	G	T	chr6	45890000	45900000	chr6	44620000	44630000	ENSG00000112782.11	5.14859e-05
chr6	45887643	rs3822876	G	T	chr6	45890000	45895000	chr6	45385000	45390000	ENSG00000112782.11	5.14859e-05
chr6	45887643	rs3822876	G	T	chr6	45890000	45900000	chr6	45680000	45690000	ENSG00000112782.11	5.14859e-05
chr6	45887643	rs3822876	G	T	chr6	45875000	45900000	chr6	45375000	45400000	ENSG00000112782.11	5.14859e-05
chr6	45887903	rs3822878	G	A	chr6	45890000	45895000	chr6	44435000	44440000	ENSG00000112782.11	5.14859e-05
chr6	45887903	rs3822878	G	A	chr6	45890000	45900000	chr6	44440000	44450000	ENSG00000112782.11	5.14859e-05
chr6	45887903	rs3822878	G	A	chr6	45890000	45895000	chr6	44560000	44565000	ENSG00000112782.11	5.14859e-05
chr6	45887903	rs3822878	G	A	chr6	45890000	45900000	chr6	44600000	44610000	ENSG00000112782.11	5.14859e-05
chr6	45887903	rs3822878	G	A	chr6	45890000	45895000	chr6	44620000	44625000	ENSG00000112782.11	5.14859e-05
chr6	45887903	rs3822878	G	A	chr6	45890000	45900000	chr6	44620000	44630000	ENSG00000112782.11	5.14859e-05
chr6	45887903	rs3822878	G	A	chr6	45890000	45895000	chr6	45385000	45390000	ENSG00000112782.11	5.14859e-05
chr6	45887903	rs3822878	G	A	chr6	45890000	45900000	chr6	45680000	45690000	ENSG00000112782.11	5.14859e-05
chr6	45887903	rs3822878	G	A	chr6	45875000	45900000	chr6	45375000	45400000	ENSG00000112782.11	5.14859e-05
chr6	45887922	rs3822879	A	T	chr6	45890000	45895000	chr6	44435000	44440000	ENSG00000112782.11	5.14859e-05
chr6	45887922	rs3822879	A	T	chr6	45890000	45900000	chr6	44440000	44450000	ENSG00000112782.11	5.14859e-05
chr6	45887922	rs3822879	A	T	chr6	45890000	45895000	chr6	44560000	44565000	ENSG00000112782.11	5.14859e-05
chr6	45887922	rs3822879	A	T	chr6	45890000	45900000	chr6	44600000	44610000	ENSG00000112782.11	5.14859e-05
chr6	45887922	rs3822879	A	T	chr6	45890000	45895000	chr6	44620000	44625000	ENSG00000112782.11	5.14859e-05
chr6	45887922	rs3822879	A	T	chr6	45890000	45900000	chr6	44620000	44630000	ENSG00000112782.11	5.14859e-05
chr6	45887922	rs3822879	A	T	chr6	45890000	45895000	chr6	45385000	45390000	ENSG00000112782.11	5.14859e-05
chr6	45887922	rs3822879	A	T	chr6	45890000	45900000	chr6	45680000	45690000	ENSG00000112782.11	5.14859e-05
chr6	45887922	rs3822879	A	T	chr6	45875000	45900000	chr6	45375000	45400000	ENSG00000112782.11	5.14859e-05
chr6	45887939	rs3822880	C	T	chr6	45890000	45895000	chr6	44435000	44440000	ENSG00000112782.11	5.11206e-05
chr6	45887939	rs3822880	C	T	chr6	45890000	45900000	chr6	44440000	44450000	ENSG00000112782.11	5.11206e-05
chr6	45887939	rs3822880	C	T	chr6	45890000	45895000	chr6	44560000	44565000	ENSG00000112782.11	5.11206e-05
chr6	45887939	rs3822880	C	T	chr6	45890000	45900000	chr6	44600000	44610000	ENSG00000112782.11	5.11206e-05
chr6	45887939	rs3822880	C	T	chr6	45890000	45895000	chr6	44620000	44625000	ENSG00000112782.11	5.11206e-05
chr6	45887939	rs3822880	C	T	chr6	45890000	45900000	chr6	44620000	44630000	ENSG00000112782.11	5.11206e-05
chr6	45887939	rs3822880	C	T	chr6	45890000	45895000	chr6	45385000	45390000	ENSG00000112782.11	5.11206e-05
chr6	45887939	rs3822880	C	T	chr6	45890000	45900000	chr6	45680000	45690000	ENSG00000112782.11	5.11206e-05
chr6	45887939	rs3822880	C	T	chr6	45875000	45900000	chr6	45375000	45400000	ENSG00000112782.11	5.11206e-05
chr6	45888022	rs3822881	A	T	chr6	45890000	45895000	chr6	44435000	44440000	ENSG00000112782.11	5.14859e-05
chr6	45888022	rs3822881	A	T	chr6	45890000	45900000	chr6	44440000	44450000	ENSG00000112782.11	5.14859e-05
chr6	45888022	rs3822881	A	T	chr6	45890000	45895000	chr6	44560000	44565000	ENSG00000112782.11	5.14859e-05
chr6	45888022	rs3822881	A	T	chr6	45890000	45900000	chr6	44600000	44610000	ENSG00000112782.11	5.14859e-05
chr6	45888022	rs3822881	A	T	chr6	45890000	45895000	chr6	44620000	44625000	ENSG00000112782.11	5.14859e-05
chr6	45888022	rs3822881	A	T	chr6	45890000	45900000	chr6	44620000	44630000	ENSG00000112782.11	5.14859e-05
chr6	45888022	rs3822881	A	T	chr6	45890000	45895000	chr6	45385000	45390000	ENSG00000112782.11	5.14859e-05
chr6	45888022	rs3822881	A	T	chr6	45890000	45900000	chr6	45680000	45690000	ENSG00000112782.11	5.14859e-05
chr6	45888022	rs3822881	A	T	chr6	45875000	45900000	chr6	45375000	45400000	ENSG00000112782.11	5.14859e-05
chr6	45888073	rs3729618	A	G	chr6	45890000	45895000	chr6	44435000	44440000	ENSG00000112782.11	5.14859e-05
chr6	45888073	rs3729618	A	G	chr6	45890000	45900000	chr6	44440000	44450000	ENSG00000112782.11	5.14859e-05
chr6	45888073	rs3729618	A	G	chr6	45890000	45895000	chr6	44560000	44565000	ENSG00000112782.11	5.14859e-05
chr6	45888073	rs3729618	A	G	chr6	45890000	45900000	chr6	44600000	44610000	ENSG00000112782.11	5.14859e-05
chr6	45888073	rs3729618	A	G	chr6	45890000	45895000	chr6	44620000	44625000	ENSG00000112782.11	5.14859e-05
chr6	45888073	rs3729618	A	G	chr6	45890000	45900000	chr6	44620000	44630000	ENSG00000112782.11	5.14859e-05
chr6	45888073	rs3729618	A	G	chr6	45890000	45895000	chr6	45385000	45390000	ENSG00000112782.11	5.14859e-05
chr6	45888073	rs3729618	A	G	chr6	45890000	45900000	chr6	45680000	45690000	ENSG00000112782.11	5.14859e-05
chr6	45888073	rs3729618	A	G	chr6	45875000	45900000	chr6	45375000	45400000	ENSG00000112782.11	5.14859e-05
chr6	45889793	rs12204991	A	T	chr6	45890000	45895000	chr6	44435000	44440000	ENSG00000112782.11	3.51278e-05
chr6	45889793	rs12204991	A	T	chr6	45890000	45900000	chr6	44440000	44450000	ENSG00000112782.11	3.51278e-05
chr6	45889793	rs12204991	A	T	chr6	45890000	45895000	chr6	44560000	44565000	ENSG00000112782.11	3.51278e-05
chr6	45889793	rs12204991	A	T	chr6	45890000	45900000	chr6	44600000	44610000	ENSG00000112782.11	3.51278e-05
chr6	45889793	rs12204991	A	T	chr6	45890000	45895000	chr6	44620000	44625000	ENSG00000112782.11	3.51278e-05
chr6	45889793	rs12204991	A	T	chr6	45890000	45900000	chr6	44620000	44630000	ENSG00000112782.11	3.51278e-05
chr6	45889793	rs12204991	A	T	chr6	45890000	45895000	chr6	45385000	45390000	ENSG00000112782.11	3.51278e-05
chr6	45889793	rs12204991	A	T	chr6	45890000	45900000	chr6	45680000	45690000	ENSG00000112782.11	3.51278e-05
chr6	45889793	rs12204991	A	T	chr6	45875000	45900000	chr6	45375000	45400000	ENSG00000112782.11	3.51278e-05
chr6	45892487	rs9367229	T	C	chr6	45895000	45900000	chr6	46375000	46380000	ENSG00000112782.11	3.53831e-05
chr6	45892487	rs9367229	T	C	chr6	45890000	45895000	chr6	44435000	44440000	ENSG00000112782.11	3.53831e-05
chr6	45892487	rs9367229	T	C	chr6	45890000	45900000	chr6	44440000	44450000	ENSG00000112782.11	3.53831e-05
chr6	45892487	rs9367229	T	C	chr6	45890000	45895000	chr6	44560000	44565000	ENSG00000112782.11	3.53831e-05
chr6	45892487	rs9367229	T	C	chr6	45890000	45900000	chr6	44600000	44610000	ENSG00000112782.11	3.53831e-05
chr6	45892487	rs9367229	T	C	chr6	45890000	45895000	chr6	44620000	44625000	ENSG00000112782.11	3.53831e-05
chr6	45892487	rs9367229	T	C	chr6	45890000	45900000	chr6	44620000	44630000	ENSG00000112782.11	3.53831e-05
chr6	45892487	rs9367229	T	C	chr6	45890000	45895000	chr6	45385000	45390000	ENSG00000112782.11	3.53831e-05
chr6	45892487	rs9367229	T	C	chr6	45890000	45900000	chr6	45680000	45690000	ENSG00000112782.11	3.53831e-05
chr6	45892487	rs9367229	T	C	chr6	45875000	45900000	chr6	45375000	45400000	ENSG00000112782.11	3.53831e-05
chr7	26702506	rs757129	C	G	chr7	26700000	26725000	chr7	26100000	26125000	ENSG00000122592.6	2.6823e-05
chr7	26702506	rs757129	C	G	chr7	26700000	26710000	chr7	26130000	26140000	ENSG00000122592.6	2.6823e-05
chr7	26702506	rs757129	C	G	chr7	26700000	26725000	chr7	26225000	26250000	ENSG00000122592.6	2.6823e-05
chr7	26702506	rs757129	C	G	chr7	26705000	26710000	chr7	25930000	25935000	ENSG00000122592.6	2.6823e-05
chr7	26702506	rs757129	C	G	chr7	26705000	26710000	chr7	26405000	26410000	ENSG00000122592.6	2.6823e-05
chr7	26702506	rs757129	C	G	chr7	26705000	26710000	chr7	26410000	26415000	ENSG00000122592.6	2.6823e-05
chr7	115897222	rs2402058	A	G	chr7	115890000	115900000	chr7	116160000	116170000	ENSG00000237870.2	6.55552e-06
chr7	115897222	rs2402058	A	G	chr7	115890000	115900000	chr7	116440000	116450000	ENSG00000237870.2	6.55552e-06
chr7	115897222	rs2402058	A	G	chr7	115895000	115900000	chr7	116225000	116230000	ENSG00000237870.2	6.55552e-06
chr7	115897222	rs2402058	A	G	chr7	115895000	115900000	chr7	116445000	116450000	ENSG00000237870.2	6.55552e-06
chr7	115897222	rs2402058	A	G	chr7	115895000	115900000	chr7	116450000	116455000	ENSG00000237870.2	6.55552e-06
chr7	115897242	rs2402059	T	G	chr7	115890000	115900000	chr7	116160000	116170000	ENSG00000237870.2	6.55552e-06
chr7	115897242	rs2402059	T	G	chr7	115890000	115900000	chr7	116440000	116450000	ENSG00000237870.2	6.55552e-06
chr7	115897242	rs2402059	T	G	chr7	115895000	115900000	chr7	116225000	116230000	ENSG00000237870.2	6.55552e-06
chr7	115897242	rs2402059	T	G	chr7	115895000	115900000	chr7	116445000	116450000	ENSG00000237870.2	6.55552e-06
chr7	115897242	rs2402059	T	G	chr7	115895000	115900000	chr7	116450000	116455000	ENSG00000237870.2	6.55552e-06
chr7	115899335	rs4730721	T	A	chr7	115890000	115900000	chr7	116160000	116170000	ENSG00000237870.2	8.33831e-06
chr7	115899335	rs4730721	T	A	chr7	115890000	115900000	chr7	116440000	116450000	ENSG00000237870.2	8.33831e-06
chr7	115899335	rs4730721	T	A	chr7	115895000	115900000	chr7	116225000	116230000	ENSG00000237870.2	8.33831e-06
chr7	115899335	rs4730721	T	A	chr7	115895000	115900000	chr7	116445000	116450000	ENSG00000237870.2	8.33831e-06
chr7	115899335	rs4730721	T	A	chr7	115895000	115900000	chr7	116450000	116455000	ENSG00000237870.2	8.33831e-06
chr7	115900262	rs10242959	C	T	chr7	115890000	115900000	chr7	116160000	116170000	ENSG00000237870.2	4.85148e-06
chr7	115900262	rs10242959	C	T	chr7	115890000	115900000	chr7	116440000	116450000	ENSG00000237870.2	4.85148e-06
chr7	115900262	rs10242959	C	T	chr7	115895000	115900000	chr7	116225000	116230000	ENSG00000237870.2	4.85148e-06
chr7	115900262	rs10242959	C	T	chr7	115895000	115900000	chr7	116445000	116450000	ENSG00000237870.2	4.85148e-06
chr7	115900262	rs10242959	C	T	chr7	115895000	115900000	chr7	116450000	116455000	ENSG00000237870.2	4.85148e-06
chr7	115900353	rs10261531	T	A	chr7	115890000	115900000	chr7	116160000	116170000	ENSG00000237870.2	5.07857e-06
chr7	115900353	rs10261531	T	A	chr7	115890000	115900000	chr7	116440000	116450000	ENSG00000237870.2	5.07857e-06
chr7	115900353	rs10261531	T	A	chr7	115895000	115900000	chr7	116225000	116230000	ENSG00000237870.2	5.07857e-06
chr7	115900353	rs10261531	T	A	chr7	115895000	115900000	chr7	116445000	116450000	ENSG00000237870.2	5.07857e-06
chr7	115900353	rs10261531	T	A	chr7	115895000	115900000	chr7	116450000	116455000	ENSG00000237870.2	5.07857e-06
chr7	115900724	rs10500061	C	G	chr7	115890000	115900000	chr7	116160000	116170000	ENSG00000237870.2	4.93285e-06
chr7	115900724	rs10500061	C	G	chr7	115890000	115900000	chr7	116440000	116450000	ENSG00000237870.2	4.93285e-06
chr7	115900724	rs10500061	C	G	chr7	115895000	115900000	chr7	116225000	116230000	ENSG00000237870.2	4.93285e-06
chr7	115900724	rs10500061	C	G	chr7	115895000	115900000	chr7	116445000	116450000	ENSG00000237870.2	4.93285e-06
chr7	115900724	rs10500061	C	G	chr7	115895000	115900000	chr7	116450000	116455000	ENSG00000237870.2	4.93285e-06
chr7	115900820	rs60927526	T	G	chr7	115890000	115900000	chr7	116160000	116170000	ENSG00000237870.2	8.08256e-06
chr7	115900820	rs60927526	T	G	chr7	115890000	115900000	chr7	116440000	116450000	ENSG00000237870.2	8.08256e-06
chr7	115900820	rs60927526	T	G	chr7	115895000	115900000	chr7	116225000	116230000	ENSG00000237870.2	8.08256e-06
chr7	115900820	rs60927526	T	G	chr7	115895000	115900000	chr7	116445000	116450000	ENSG00000237870.2	8.08256e-06
chr7	115900820	rs60927526	T	G	chr7	115895000	115900000	chr7	116450000	116455000	ENSG00000237870.2	8.08256e-06
chr11	64129722	rs538147	G	A	chr11	64130000	64140000	chr11	64410000	64420000	ENSG00000236935.1	2.06215e-05
chr11	64412891	rs11820322	C	T	chr11	64410000	64420000	chr11	64130000	64140000	ENSG00000110076.14	1.76616e-05
chr11	64412891	rs11820322	C	T	chr11	64410000	64420000	chr11	64320000	64330000	ENSG00000110076.14	1.76616e-05
chr14	96030442	rs7152619	T	C	chr14	96030000	96040000	chr14	96460000	96470000	ENSG00000182512.4	9.34469e-06
chr14	96030442	rs7152619	T	C	chr14	96020000	96030000	chr14	96460000	96470000	ENSG00000182512.4	9.34469e-06
chr14	96030442	rs7152619	T	C	chr14	96025000	96030000	chr14	96460000	96465000	ENSG00000182512.4	9.34469e-06
chr14	96030763	rs8014367	C	T	chr14	96030000	96040000	chr14	96460000	96470000	ENSG00000182512.4	1.68764e-05
chr14	96030763	rs8014367	C	T	chr14	96020000	96030000	chr14	96460000	96470000	ENSG00000182512.4	1.68764e-05
chr14	96030763	rs8014367	C	T	chr14	96025000	96030000	chr14	96460000	96465000	ENSG00000182512.4	1.68764e-05
chr14	96031957	rs9323929	C	T	chr14	96030000	96040000	chr14	96460000	96470000	ENSG00000182512.4	2.0606e-05
chr14	96031957	rs9323929	C	T	chr14	96020000	96030000	chr14	96460000	96470000	ENSG00000182512.4	2.0606e-05
chr14	96031957	rs9323929	C	T	chr14	96025000	96030000	chr14	96460000	96465000	ENSG00000182512.4	2.0606e-05
chr20	13786587	rs6079180	A	G	chr20	13790000	13800000	chr20	14030000	14040000	ENSG00000101247.13	8.06001e-28
Adipose_Visceral_Omentum
chr2	232058493	rs2368563	A	G	chr2	232055000	232060000	chr2	231970000	231975000	ENSG00000204128.5	2.23288e-08
chr2	232058493	rs2368563	A	G	chr2	232060000	232065000	chr2	231970000	231975000	ENSG00000204128.5	2.23288e-08
chr2	232058493	rs2368563	A	G	chr2	232060000	232070000	chr2	231970000	231980000	ENSG00000204128.5	2.23288e-08
chr2	232060843	rs60664562	T	A	chr2	232055000	232060000	chr2	231970000	231975000	ENSG00000204128.5	6.29418e-09
chr2	232060843	rs60664562	T	A	chr2	232060000	232065000	chr2	231970000	231975000	ENSG00000204128.5	6.29418e-09
chr2	232060843	rs60664562	T	A	chr2	232060000	232070000	chr2	231970000	231980000	ENSG00000204128.5	6.29418e-09
chr2	232061520	rs62197322	A	G	chr2	232055000	232060000	chr2	231970000	231975000	ENSG00000204128.5	1.5487e-08
chr2	232061520	rs62197322	A	G	chr2	232060000	232065000	chr2	231970000	231975000	ENSG00000204128.5	1.5487e-08
chr2	232061520	rs62197322	A	G	chr2	232060000	232070000	chr2	231970000	231980000	ENSG00000204128.5	1.5487e-08
chr6	32606274	rs113219465	C	T	chr6	32610000	32620000	chr6	45660000	45670000	ENSG00000198502.5	7.66474e-06
chr6	32606274	rs113219465	C	T	chr6	32600000	32625000	chr6	45650000	45675000	ENSG00000198502.5	7.66474e-06
chr6	32608762	rs80154958	T	C	chr6	32610000	32620000	chr6	45660000	45670000	ENSG00000198502.5	5.85733e-06
chr6	32608762	rs80154958	T	C	chr6	32600000	32625000	chr6	45650000	45675000	ENSG00000198502.5	5.85733e-06
chr6	32610310	rs113551974	C	T	chr6	32610000	32620000	chr6	45660000	45670000	ENSG00000198502.5	5.85733e-06
chr6	32610310	rs113551974	C	T	chr6	32600000	32625000	chr6	45650000	45675000	ENSG00000198502.5	5.85733e-06
chr6	32611624	rs73409538	G	T	chr6	32610000	32620000	chr6	45660000	45670000	ENSG00000198502.5	5.85733e-06
chr6	32611624	rs73409538	G	T	chr6	32600000	32625000	chr6	45650000	45675000	ENSG00000198502.5	5.85733e-06
chr6	32629931	rs41542812	C	G	chr6	32600000	32625000	chr6	45650000	45675000	ENSG00000198502.5	1.38236e-05
chr7	115860783	rs1004107	A	T	chr7	115865000	115870000	chr7	115830000	115835000	ENSG00000135269.13	4.85512e-05
chr7	115861660	rs9969224	T	C	chr7	115865000	115870000	chr7	115830000	115835000	ENSG00000135269.13	4.85512e-05
chr7	115862902	rs1000966	A	G	chr7	115865000	115870000	chr7	115830000	115835000	ENSG00000135269.13	4.85512e-05
chr7	115863446	rs3807968	G	A	chr7	115865000	115870000	chr7	115830000	115835000	ENSG00000135269.13	4.85512e-05
chr7	115880277	rs3807975	G	A	chr7	115870000	115880000	chr7	115810000	115820000	ENSG00000135269.13	4.66283e-05
chr7	115880277	rs3807975	G	A	chr7	115875000	115880000	chr7	115815000	115820000	ENSG00000135269.13	4.66283e-05
chr7	115881159	rs66652906	G	A	chr7	115870000	115880000	chr7	115810000	115820000	ENSG00000135269.13	3.99571e-05
chr7	115881159	rs66652906	G	A	chr7	115875000	115880000	chr7	115815000	115820000	ENSG00000135269.13	3.99571e-05
chr7	115881458	rs58595078	A	G	chr7	115870000	115880000	chr7	115810000	115820000	ENSG00000135269.13	4.85512e-05
chr7	115881458	rs58595078	A	G	chr7	115875000	115880000	chr7	115815000	115820000	ENSG00000135269.13	4.85512e-05
chr7	115892650	rs1048508	T	G	chr7	115890000	115900000	chr7	116160000	116170000	ENSG00000135269.13	4.28575e-05
chr7	115892650	rs1048508	T	G	chr7	115890000	115900000	chr7	116440000	116450000	ENSG00000135269.13	4.28575e-05
chr7	115892650	rs1048508	T	G	chr7	115895000	115900000	chr7	116225000	116230000	ENSG00000135269.13	4.28575e-05
chr7	115892650	rs1048508	T	G	chr7	115895000	115900000	chr7	116445000	116450000	ENSG00000135269.13	4.28575e-05
chr7	115892650	rs1048508	T	G	chr7	115895000	115900000	chr7	116450000	116455000	ENSG00000135269.13	4.28575e-05
chr7	115892738	rs17138472	A	G	chr7	115890000	115900000	chr7	116160000	116170000	ENSG00000135269.13	4.19706e-05
chr7	115892738	rs17138472	A	G	chr7	115890000	115900000	chr7	116440000	116450000	ENSG00000135269.13	4.19706e-05
chr7	115892738	rs17138472	A	G	chr7	115895000	115900000	chr7	116225000	116230000	ENSG00000135269.13	4.19706e-05
chr7	115892738	rs17138472	A	G	chr7	115895000	115900000	chr7	116445000	116450000	ENSG00000135269.13	4.19706e-05
chr7	115892738	rs17138472	A	G	chr7	115895000	115900000	chr7	116450000	116455000	ENSG00000135269.13	4.19706e-05
chr7	115893647	rs3807980	A	G	chr7	115890000	115900000	chr7	116160000	116170000	ENSG00000135269.13	4.28575e-05
chr7	115893647	rs3807980	A	G	chr7	115890000	115900000	chr7	116440000	116450000	ENSG00000135269.13	4.28575e-05
chr7	115893647	rs3807980	A	G	chr7	115895000	115900000	chr7	116225000	116230000	ENSG00000135269.13	4.28575e-05
chr7	115893647	rs3807980	A	G	chr7	115895000	115900000	chr7	116445000	116450000	ENSG00000135269.13	4.28575e-05
chr7	115893647	rs3807980	A	G	chr7	115895000	115900000	chr7	116450000	116455000	ENSG00000135269.13	4.28575e-05
chr7	115894403	rs17138486	C	G	chr7	115890000	115900000	chr7	116160000	116170000	ENSG00000135269.13	4.42024e-05
chr7	115894403	rs17138486	C	G	chr7	115890000	115900000	chr7	116440000	116450000	ENSG00000135269.13	4.42024e-05
chr7	115894403	rs17138486	C	G	chr7	115895000	115900000	chr7	116225000	116230000	ENSG00000135269.13	4.42024e-05
chr7	115894403	rs17138486	C	G	chr7	115895000	115900000	chr7	116445000	116450000	ENSG00000135269.13	4.42024e-05
chr7	115894403	rs17138486	C	G	chr7	115895000	115900000	chr7	116450000	116455000	ENSG00000135269.13	4.42024e-05
chr7	115897871	rs2896180	A	G	chr7	115890000	115900000	chr7	116160000	116170000	ENSG00000135269.13	4.70289e-05
chr7	115897871	rs2896180	A	G	chr7	115890000	115900000	chr7	116440000	116450000	ENSG00000135269.13	4.70289e-05
chr7	115897871	rs2896180	A	G	chr7	115895000	115900000	chr7	116225000	116230000	ENSG00000135269.13	4.70289e-05
chr7	115897871	rs2896180	A	G	chr7	115895000	115900000	chr7	116445000	116450000	ENSG00000135269.13	4.70289e-05
chr7	115897871	rs2896180	A	G	chr7	115895000	115900000	chr7	116450000	116455000	ENSG00000135269.13	4.70289e-05
chr7	115897884	rs2896181	C	T	chr7	115890000	115900000	chr7	116160000	116170000	ENSG00000135269.13	4.70289e-05
chr7	115897884	rs2896181	C	T	chr7	115890000	115900000	chr7	116440000	116450000	ENSG00000135269.13	4.70289e-05
chr7	115897884	rs2896181	C	T	chr7	115895000	115900000	chr7	116225000	116230000	ENSG00000135269.13	4.70289e-05
chr7	115897884	rs2896181	C	T	chr7	115895000	115900000	chr7	116445000	116450000	ENSG00000135269.13	4.70289e-05
chr7	115897884	rs2896181	C	T	chr7	115895000	115900000	chr7	116450000	116455000	ENSG00000135269.13	4.70289e-05
chr7	115900686	rs10500060	C	T	chr7	115890000	115900000	chr7	116160000	116170000	ENSG00000135269.13	4.27114e-05
chr7	115900686	rs10500060	C	T	chr7	115890000	115900000	chr7	116440000	116450000	ENSG00000135269.13	4.27114e-05
chr7	115900686	rs10500060	C	T	chr7	115895000	115900000	chr7	116225000	116230000	ENSG00000135269.13	4.27114e-05
chr7	115900686	rs10500060	C	T	chr7	115895000	115900000	chr7	116445000	116450000	ENSG00000135269.13	4.27114e-05
chr7	115900686	rs10500060	C	T	chr7	115895000	115900000	chr7	116450000	116455000	ENSG00000135269.13	4.27114e-05
chr11	64129722	rs538147	G	A	chr11	64130000	64140000	chr11	64410000	64420000	ENSG00000236935.1	7.0337e-07
chr13	44397815	rs9533634	T	C	chr13	44375000	44400000	chr13	43150000	43175000	ENSG00000151773.8	3.16032e-09
chr13	44397815	rs9533634	T	C	chr13	44375000	44400000	chr13	43525000	43550000	ENSG00000151773.8	3.16032e-09
chr13	44397815	rs9533634	T	C	chr13	44375000	44400000	chr13	43650000	43675000	ENSG00000151773.8	3.16032e-09
chr13	44457925	rs3764147	A	G	chr13	44450000	44460000	chr13	43560000	43570000	ENSG00000151773.8	1.8577e-08
chr14	90858484	rs7150626	C	T	chr14	90850000	90860000	chr14	90420000	90430000	ENSG00000198668.6	2.64288e-06
chr14	90858484	rs7150626	C	T	chr14	90860000	90870000	chr14	91220000	91230000	ENSG00000198668.6	2.64288e-06
chr16	57452165	rs188872	A	G	chr16	57445000	57450000	chr16	57335000	57340000	ENSG00000005194.10	1.92362e-07
chr16	57452165	rs188872	A	G	chr16	57450000	57460000	chr16	57550000	57560000	ENSG00000005194.10	1.92362e-07
chr16	57452165	rs188872	A	G	chr16	57455000	57460000	chr16	57335000	57340000	ENSG00000005194.10	1.92362e-07
chr20	13786587	rs6079180	A	G	chr20	13790000	13800000	chr20	14030000	14040000	ENSG00000101247.13	1.17488e-12
AdreTl_Gland
chr7	115860783	rs1004107	A	T	chr7	115865000	115870000	chr7	115830000	115835000	ENSG00000135269.13	1.00525e-10
chr7	115861660	rs9969224	T	C	chr7	115865000	115870000	chr7	115830000	115835000	ENSG00000135269.13	1.00525e-10
chr7	115862296	rs1004109	A	T	chr7	115865000	115870000	chr7	115830000	115835000	ENSG00000135269.13	9.40764e-11
chr7	115862902	rs1000966	A	G	chr7	115865000	115870000	chr7	115830000	115835000	ENSG00000135269.13	1.40716e-10
chr7	115863446	rs3807968	G	A	chr7	115865000	115870000	chr7	115830000	115835000	ENSG00000135269.13	1.00525e-10
chr7	115864889	rs3779509	C	A	chr7	115865000	115870000	chr7	115830000	115835000	ENSG00000135269.13	9.0732e-11
chr7	115866354	rs1881287	A	G	chr7	115870000	115880000	chr7	115810000	115820000	ENSG00000135269.13	9.0732e-11
chr7	115866354	rs1881287	A	G	chr7	115865000	115870000	chr7	115830000	115835000	ENSG00000135269.13	9.0732e-11
chr7	115868798	rs58624059	T	C	chr7	115870000	115880000	chr7	115810000	115820000	ENSG00000135269.13	5.19595e-11
chr7	115868798	rs58624059	T	C	chr7	115865000	115870000	chr7	115830000	115835000	ENSG00000135269.13	5.19595e-11
chr7	115874466	rs12670683	T	C	chr7	115870000	115880000	chr7	115810000	115820000	ENSG00000135269.13	9.26489e-11
chr7	115874466	rs12670683	T	C	chr7	115875000	115880000	chr7	115815000	115820000	ENSG00000135269.13	9.26489e-11
chr7	115874466	rs12670683	T	C	chr7	115865000	115870000	chr7	115830000	115835000	ENSG00000135269.13	9.26489e-11
chr7	115874560	rs2030978	C	T	chr7	115870000	115880000	chr7	115810000	115820000	ENSG00000135269.13	9.0732e-11
chr7	115874560	rs2030978	C	T	chr7	115875000	115880000	chr7	115815000	115820000	ENSG00000135269.13	9.0732e-11
chr7	115874560	rs2030978	C	T	chr7	115865000	115870000	chr7	115830000	115835000	ENSG00000135269.13	9.0732e-11
chr7	115875359	rs2030977	G	C	chr7	115870000	115880000	chr7	115810000	115820000	ENSG00000135269.13	9.0732e-11
chr7	115875359	rs2030977	G	C	chr7	115875000	115880000	chr7	115815000	115820000	ENSG00000135269.13	9.0732e-11
chr7	115876365	rs6959237	C	T	chr7	115870000	115880000	chr7	115810000	115820000	ENSG00000135269.13	9.0732e-11
chr7	115876365	rs6959237	C	T	chr7	115875000	115880000	chr7	115815000	115820000	ENSG00000135269.13	9.0732e-11
chr7	115880277	rs3807975	G	A	chr7	115870000	115880000	chr7	115810000	115820000	ENSG00000135269.13	9.0732e-11
chr7	115880277	rs3807975	G	A	chr7	115875000	115880000	chr7	115815000	115820000	ENSG00000135269.13	9.0732e-11
chr7	115881159	rs66652906	G	A	chr7	115870000	115880000	chr7	115810000	115820000	ENSG00000135269.13	9.52337e-11
chr7	115881159	rs66652906	G	A	chr7	115875000	115880000	chr7	115815000	115820000	ENSG00000135269.13	9.52337e-11
chr7	115881458	rs58595078	A	G	chr7	115870000	115880000	chr7	115810000	115820000	ENSG00000135269.13	1.00525e-10
chr7	115881458	rs58595078	A	G	chr7	115875000	115880000	chr7	115815000	115820000	ENSG00000135269.13	1.00525e-10
chr7	115882323	rs3757730	G	A	chr7	115870000	115880000	chr7	115810000	115820000	ENSG00000135269.13	9.0732e-11
chr7	115882323	rs3757730	G	A	chr7	115875000	115880000	chr7	115815000	115820000	ENSG00000135269.13	9.0732e-11
chr7	115883453	rs57321537	T	G	chr7	115870000	115880000	chr7	115810000	115820000	ENSG00000135269.13	1.12157e-10
chr7	115883453	rs57321537	T	G	chr7	115875000	115880000	chr7	115815000	115820000	ENSG00000135269.13	1.12157e-10
chr7	115884319	rs138623810	C	A	chr7	115870000	115880000	chr7	115810000	115820000	ENSG00000135269.13	9.0732e-11
chr7	115884319	rs138623810	C	A	chr7	115875000	115880000	chr7	115815000	115820000	ENSG00000135269.13	9.0732e-11
chr7	115886079	rs7811984	A	G	chr7	115890000	115900000	chr7	116160000	116170000	ENSG00000135269.13	9.0732e-11
chr7	115886079	rs7811984	A	G	chr7	115890000	115900000	chr7	116440000	116450000	ENSG00000135269.13	9.0732e-11
chr7	115888162	rs6953050	A	G	chr7	115890000	115900000	chr7	116160000	116170000	ENSG00000135269.13	9.0732e-11
chr7	115888162	rs6953050	A	G	chr7	115890000	115900000	chr7	116440000	116450000	ENSG00000135269.13	9.0732e-11
chr7	115888339	rs6957561	G	A	chr7	115890000	115900000	chr7	116160000	116170000	ENSG00000135269.13	9.0732e-11
chr7	115888339	rs6957561	G	A	chr7	115890000	115900000	chr7	116440000	116450000	ENSG00000135269.13	9.0732e-11
chr7	115892650	rs1048508	T	G	chr7	115890000	115900000	chr7	116160000	116170000	ENSG00000135269.13	3.75809e-11
chr7	115892650	rs1048508	T	G	chr7	115890000	115900000	chr7	116440000	116450000	ENSG00000135269.13	3.75809e-11
chr7	115892650	rs1048508	T	G	chr7	115895000	115900000	chr7	116225000	116230000	ENSG00000135269.13	3.75809e-11
chr7	115892650	rs1048508	T	G	chr7	115895000	115900000	chr7	116445000	116450000	ENSG00000135269.13	3.75809e-11
chr7	115892650	rs1048508	T	G	chr7	115895000	115900000	chr7	116450000	116455000	ENSG00000135269.13	3.75809e-11
chr7	115892738	rs17138472	A	G	chr7	115890000	115900000	chr7	116160000	116170000	ENSG00000135269.13	3.75809e-11
chr7	115892738	rs17138472	A	G	chr7	115890000	115900000	chr7	116440000	116450000	ENSG00000135269.13	3.75809e-11
chr7	115892738	rs17138472	A	G	chr7	115895000	115900000	chr7	116225000	116230000	ENSG00000135269.13	3.75809e-11
chr7	115892738	rs17138472	A	G	chr7	115895000	115900000	chr7	116445000	116450000	ENSG00000135269.13	3.75809e-11
chr7	115892738	rs17138472	A	G	chr7	115895000	115900000	chr7	116450000	116455000	ENSG00000135269.13	3.75809e-11
chr7	115893407	rs3823977	A	T	chr7	115890000	115900000	chr7	116160000	116170000	ENSG00000135269.13	1.91881e-11
chr7	115893407	rs3823977	A	T	chr7	115890000	115900000	chr7	116440000	116450000	ENSG00000135269.13	1.91881e-11
chr7	115893407	rs3823977	A	T	chr7	115895000	115900000	chr7	116225000	116230000	ENSG00000135269.13	1.91881e-11
chr7	115893407	rs3823977	A	T	chr7	115895000	115900000	chr7	116445000	116450000	ENSG00000135269.13	1.91881e-11
chr7	115893407	rs3823977	A	T	chr7	115895000	115900000	chr7	116450000	116455000	ENSG00000135269.13	1.91881e-11
chr7	115893647	rs3807980	A	G	chr7	115890000	115900000	chr7	116160000	116170000	ENSG00000135269.13	3.75809e-11
chr7	115893647	rs3807980	A	G	chr7	115890000	115900000	chr7	116440000	116450000	ENSG00000135269.13	3.75809e-11
chr7	115893647	rs3807980	A	G	chr7	115895000	115900000	chr7	116225000	116230000	ENSG00000135269.13	3.75809e-11
chr7	115893647	rs3807980	A	G	chr7	115895000	115900000	chr7	116445000	116450000	ENSG00000135269.13	3.75809e-11
chr7	115893647	rs3807980	A	G	chr7	115895000	115900000	chr7	116450000	116455000	ENSG00000135269.13	3.75809e-11
chr7	115893845	rs17138483	A	C	chr7	115890000	115900000	chr7	116160000	116170000	ENSG00000135269.13	7.392e-12
chr7	115893845	rs17138483	A	C	chr7	115890000	115900000	chr7	116440000	116450000	ENSG00000135269.13	7.392e-12
chr7	115893845	rs17138483	A	C	chr7	115895000	115900000	chr7	116225000	116230000	ENSG00000135269.13	7.392e-12
chr7	115893845	rs17138483	A	C	chr7	115895000	115900000	chr7	116445000	116450000	ENSG00000135269.13	7.392e-12
chr7	115893845	rs17138483	A	C	chr7	115895000	115900000	chr7	116450000	116455000	ENSG00000135269.13	7.392e-12
chr7	115894403	rs17138486	C	G	chr7	115890000	115900000	chr7	116160000	116170000	ENSG00000135269.13	7.392e-12
chr7	115894403	rs17138486	C	G	chr7	115890000	115900000	chr7	116440000	116450000	ENSG00000135269.13	7.392e-12
chr7	115894403	rs17138486	C	G	chr7	115895000	115900000	chr7	116225000	116230000	ENSG00000135269.13	7.392e-12
chr7	115894403	rs17138486	C	G	chr7	115895000	115900000	chr7	116445000	116450000	ENSG00000135269.13	7.392e-12
chr7	115894403	rs17138486	C	G	chr7	115895000	115900000	chr7	116450000	116455000	ENSG00000135269.13	7.392e-12
chr7	115894589	rs112016811	A	T	chr7	115890000	115900000	chr7	116160000	116170000	ENSG00000135269.13	1.39824e-11
chr7	115894589	rs112016811	A	T	chr7	115890000	115900000	chr7	116440000	116450000	ENSG00000135269.13	1.39824e-11
chr7	115894589	rs112016811	A	T	chr7	115895000	115900000	chr7	116225000	116230000	ENSG00000135269.13	1.39824e-11
chr7	115894589	rs112016811	A	T	chr7	115895000	115900000	chr7	116445000	116450000	ENSG00000135269.13	1.39824e-11
chr7	115894589	rs112016811	A	T	chr7	115895000	115900000	chr7	116450000	116455000	ENSG00000135269.13	1.39824e-11
chr7	115895010	rs4730719	G	T	chr7	115890000	115900000	chr7	116160000	116170000	ENSG00000135269.13	1.1616e-11
chr7	115895010	rs4730719	G	T	chr7	115890000	115900000	chr7	116440000	116450000	ENSG00000135269.13	1.1616e-11
chr7	115895010	rs4730719	G	T	chr7	115895000	115900000	chr7	116225000	116230000	ENSG00000135269.13	1.1616e-11
chr7	115895010	rs4730719	G	T	chr7	115895000	115900000	chr7	116445000	116450000	ENSG00000135269.13	1.1616e-11
chr7	115895010	rs4730719	G	T	chr7	115895000	115900000	chr7	116450000	116455000	ENSG00000135269.13	1.1616e-11
chr7	115895235	rs4730720	T	C	chr7	115890000	115900000	chr7	116160000	116170000	ENSG00000135269.13	7.392e-12
chr7	115895235	rs4730720	T	C	chr7	115890000	115900000	chr7	116440000	116450000	ENSG00000135269.13	7.392e-12
chr7	115895235	rs4730720	T	C	chr7	115895000	115900000	chr7	116225000	116230000	ENSG00000135269.13	7.392e-12
chr7	115895235	rs4730720	T	C	chr7	115895000	115900000	chr7	116445000	116450000	ENSG00000135269.13	7.392e-12
chr7	115895235	rs4730720	T	C	chr7	115895000	115900000	chr7	116450000	116455000	ENSG00000135269.13	7.392e-12
chr7	115895433	rs6948556	T	C	chr7	115890000	115900000	chr7	116160000	116170000	ENSG00000135269.13	7.392e-12
chr7	115895433	rs6948556	T	C	chr7	115890000	115900000	chr7	116440000	116450000	ENSG00000135269.13	7.392e-12
chr7	115895433	rs6948556	T	C	chr7	115895000	115900000	chr7	116225000	116230000	ENSG00000135269.13	7.392e-12
chr7	115895433	rs6948556	T	C	chr7	115895000	115900000	chr7	116445000	116450000	ENSG00000135269.13	7.392e-12
chr7	115895433	rs6948556	T	C	chr7	115895000	115900000	chr7	116450000	116455000	ENSG00000135269.13	7.392e-12
chr7	115895718	rs6966770	A	G	chr7	115890000	115900000	chr7	116160000	116170000	ENSG00000135269.13	7.392e-12
chr7	115895718	rs6966770	A	G	chr7	115890000	115900000	chr7	116440000	116450000	ENSG00000135269.13	7.392e-12
chr7	115895718	rs6966770	A	G	chr7	115895000	115900000	chr7	116225000	116230000	ENSG00000135269.13	7.392e-12
chr7	115895718	rs6966770	A	G	chr7	115895000	115900000	chr7	116445000	116450000	ENSG00000135269.13	7.392e-12
chr7	115895718	rs6966770	A	G	chr7	115895000	115900000	chr7	116450000	116455000	ENSG00000135269.13	7.392e-12
chr7	115896049	rs6967695	G	A	chr7	115890000	115900000	chr7	116160000	116170000	ENSG00000135269.13	7.392e-12
chr7	115896049	rs6967695	G	A	chr7	115890000	115900000	chr7	116440000	116450000	ENSG00000135269.13	7.392e-12
chr7	115896049	rs6967695	G	A	chr7	115895000	115900000	chr7	116225000	116230000	ENSG00000135269.13	7.392e-12
chr7	115896049	rs6967695	G	A	chr7	115895000	115900000	chr7	116445000	116450000	ENSG00000135269.13	7.392e-12
chr7	115896049	rs6967695	G	A	chr7	115895000	115900000	chr7	116450000	116455000	ENSG00000135269.13	7.392e-12
chr7	115896716	rs3807981	G	A	chr7	115890000	115900000	chr7	116160000	116170000	ENSG00000135269.13	9.82858e-12
chr7	115896716	rs3807981	G	A	chr7	115890000	115900000	chr7	116440000	116450000	ENSG00000135269.13	9.82858e-12
chr7	115896716	rs3807981	G	A	chr7	115895000	115900000	chr7	116225000	116230000	ENSG00000135269.13	9.82858e-12
chr7	115896716	rs3807981	G	A	chr7	115895000	115900000	chr7	116445000	116450000	ENSG00000135269.13	9.82858e-12
chr7	115896716	rs3807981	G	A	chr7	115895000	115900000	chr7	116450000	116455000	ENSG00000135269.13	9.82858e-12
chr7	115897096	rs2402057	T	C	chr7	115890000	115900000	chr7	116160000	116170000	ENSG00000135269.13	4.88022e-12
chr7	115897096	rs2402057	T	C	chr7	115890000	115900000	chr7	116440000	116450000	ENSG00000135269.13	4.88022e-12
chr7	115897096	rs2402057	T	C	chr7	115895000	115900000	chr7	116225000	116230000	ENSG00000135269.13	4.88022e-12
chr7	115897096	rs2402057	T	C	chr7	115895000	115900000	chr7	116445000	116450000	ENSG00000135269.13	4.88022e-12
chr7	115897096	rs2402057	T	C	chr7	115895000	115900000	chr7	116450000	116455000	ENSG00000135269.13	4.88022e-12
chr7	115897871	rs2896180	A	G	chr7	115890000	115900000	chr7	116160000	116170000	ENSG00000135269.13	6.32055e-12
chr7	115897871	rs2896180	A	G	chr7	115890000	115900000	chr7	116440000	116450000	ENSG00000135269.13	6.32055e-12
chr7	115897871	rs2896180	A	G	chr7	115895000	115900000	chr7	116225000	116230000	ENSG00000135269.13	6.32055e-12
chr7	115897871	rs2896180	A	G	chr7	115895000	115900000	chr7	116445000	116450000	ENSG00000135269.13	6.32055e-12
chr7	115897871	rs2896180	A	G	chr7	115895000	115900000	chr7	116450000	116455000	ENSG00000135269.13	6.32055e-12
chr7	115897884	rs2896181	C	T	chr7	115890000	115900000	chr7	116160000	116170000	ENSG00000135269.13	6.32055e-12
chr7	115897884	rs2896181	C	T	chr7	115890000	115900000	chr7	116440000	116450000	ENSG00000135269.13	6.32055e-12
chr7	115897884	rs2896181	C	T	chr7	115895000	115900000	chr7	116225000	116230000	ENSG00000135269.13	6.32055e-12
chr7	115897884	rs2896181	C	T	chr7	115895000	115900000	chr7	116445000	116450000	ENSG00000135269.13	6.32055e-12
chr7	115897884	rs2896181	C	T	chr7	115895000	115900000	chr7	116450000	116455000	ENSG00000135269.13	6.32055e-12
chr7	115898177	rs3173919	G	C	chr7	115890000	115900000	chr7	116160000	116170000	ENSG00000135269.13	4.70774e-12
chr7	115898177	rs3173919	G	C	chr7	115890000	115900000	chr7	116440000	116450000	ENSG00000135269.13	4.70774e-12
chr7	115898177	rs3173919	G	C	chr7	115895000	115900000	chr7	116225000	116230000	ENSG00000135269.13	4.70774e-12
chr7	115898177	rs3173919	G	C	chr7	115895000	115900000	chr7	116445000	116450000	ENSG00000135269.13	4.70774e-12
chr7	115898177	rs3173919	G	C	chr7	115895000	115900000	chr7	116450000	116455000	ENSG00000135269.13	4.70774e-12
chr7	115898442	rs1141470	G	C	chr7	115890000	115900000	chr7	116160000	116170000	ENSG00000135269.13	7.6994e-12
chr7	115898442	rs1141470	G	C	chr7	115890000	115900000	chr7	116440000	116450000	ENSG00000135269.13	7.6994e-12
chr7	115898442	rs1141470	G	C	chr7	115895000	115900000	chr7	116225000	116230000	ENSG00000135269.13	7.6994e-12
chr7	115898442	rs1141470	G	C	chr7	115895000	115900000	chr7	116445000	116450000	ENSG00000135269.13	7.6994e-12
chr7	115898442	rs1141470	G	C	chr7	115895000	115900000	chr7	116450000	116455000	ENSG00000135269.13	7.6994e-12
chr7	115898885	rs3807982	T	C	chr7	115890000	115900000	chr7	116160000	116170000	ENSG00000135269.13	7.392e-12
chr7	115898885	rs3807982	T	C	chr7	115890000	115900000	chr7	116440000	116450000	ENSG00000135269.13	7.392e-12
chr7	115898885	rs3807982	T	C	chr7	115895000	115900000	chr7	116225000	116230000	ENSG00000135269.13	7.392e-12
chr7	115898885	rs3807982	T	C	chr7	115895000	115900000	chr7	116445000	116450000	ENSG00000135269.13	7.392e-12
chr7	115898885	rs3807982	T	C	chr7	115895000	115900000	chr7	116450000	116455000	ENSG00000135269.13	7.392e-12
chr7	115898991	rs3807983	T	C	chr7	115890000	115900000	chr7	116160000	116170000	ENSG00000135269.13	7.6994e-12
chr7	115898991	rs3807983	T	C	chr7	115890000	115900000	chr7	116440000	116450000	ENSG00000135269.13	7.6994e-12
chr7	115898991	rs3807983	T	C	chr7	115895000	115900000	chr7	116225000	116230000	ENSG00000135269.13	7.6994e-12
chr7	115898991	rs3807983	T	C	chr7	115895000	115900000	chr7	116445000	116450000	ENSG00000135269.13	7.6994e-12
chr7	115898991	rs3807983	T	C	chr7	115895000	115900000	chr7	116450000	116455000	ENSG00000135269.13	7.6994e-12
chr7	115900394	rs10500059	C	T	chr7	115890000	115900000	chr7	116160000	116170000	ENSG00000135269.13	1.53975e-11
chr7	115900394	rs10500059	C	T	chr7	115890000	115900000	chr7	116440000	116450000	ENSG00000135269.13	1.53975e-11
chr7	115900394	rs10500059	C	T	chr7	115895000	115900000	chr7	116225000	116230000	ENSG00000135269.13	1.53975e-11
chr7	115900394	rs10500059	C	T	chr7	115895000	115900000	chr7	116445000	116450000	ENSG00000135269.13	1.53975e-11
chr7	115900394	rs10500059	C	T	chr7	115895000	115900000	chr7	116450000	116455000	ENSG00000135269.13	1.53975e-11
chr7	115900686	rs10500060	C	T	chr7	115890000	115900000	chr7	116160000	116170000	ENSG00000135269.13	2.41897e-11
chr7	115900686	rs10500060	C	T	chr7	115890000	115900000	chr7	116440000	116450000	ENSG00000135269.13	2.41897e-11
chr7	115900686	rs10500060	C	T	chr7	115895000	115900000	chr7	116225000	116230000	ENSG00000135269.13	2.41897e-11
chr7	115900686	rs10500060	C	T	chr7	115895000	115900000	chr7	116445000	116450000	ENSG00000135269.13	2.41897e-11
chr7	115900686	rs10500060	C	T	chr7	115895000	115900000	chr7	116450000	116455000	ENSG00000135269.13	2.41897e-11
chr7	115904052	rs4730723	T	C	chr7	115890000	115900000	chr7	116160000	116170000	ENSG00000135269.13	2.45646e-09
chr7	115904052	rs4730723	T	C	chr7	115890000	115900000	chr7	116440000	116450000	ENSG00000135269.13	2.45646e-09
chr7	115904052	rs4730723	T	C	chr7	115895000	115900000	chr7	116225000	116230000	ENSG00000135269.13	2.45646e-09
chr7	115904052	rs4730723	T	C	chr7	115895000	115900000	chr7	116445000	116450000	ENSG00000135269.13	2.45646e-09
chr7	115904052	rs4730723	T	C	chr7	115895000	115900000	chr7	116450000	116455000	ENSG00000135269.13	2.45646e-09
chr13	44397815	rs9533634	T	C	chr13	44375000	44400000	chr13	43150000	43175000	ENSG00000179630.6	7.86433e-07
chr13	44397815	rs9533634	T	C	chr13	44375000	44400000	chr13	43525000	43550000	ENSG00000179630.6	7.86433e-07
chr13	44397815	rs9533634	T	C	chr13	44375000	44400000	chr13	43650000	43675000	ENSG00000179630.6	7.86433e-07
chr13	44457925	rs3764147	A	G	chr13	44450000	44460000	chr13	43560000	43570000	ENSG00000179630.6	1.00834e-06
Artery_Aorta
Adipose_Subcutaneous
chr2	232058493	rs2368563	A	G	chr2	232055000	232060000	chr2	231970000	231975000	ENSG00000204128.5	4.18425e-07
chr2	232058493	rs2368563	A	G	chr2	232060000	232065000	chr2	231970000	231975000	ENSG00000204128.5	4.18425e-07
chr2	232058493	rs2368563	A	G	chr2	232060000	232070000	chr2	231970000	231980000	ENSG00000204128.5	4.18425e-07
chr2	232060843	rs60664562	T	A	chr2	232055000	232060000	chr2	231970000	231975000	ENSG00000204128.5	2.46609e-07
chr2	232060843	rs60664562	T	A	chr2	232060000	232065000	chr2	231970000	231975000	ENSG00000204128.5	2.46609e-07
chr2	232060843	rs60664562	T	A	chr2	232060000	232070000	chr2	231970000	231980000	ENSG00000204128.5	2.46609e-07
chr2	232061520	rs62197322	A	G	chr2	232055000	232060000	chr2	231970000	231975000	ENSG00000204128.5	1.35588e-07
chr2	232061520	rs62197322	A	G	chr2	232060000	232065000	chr2	231970000	231975000	ENSG00000204128.5	1.35588e-07
chr2	232061520	rs62197322	A	G	chr2	232060000	232070000	chr2	231970000	231980000	ENSG00000204128.5	1.35588e-07
chr5	158706713	rs13153734	C	T	chr5	158700000	158710000	chr5	158590000	158600000	ENSG00000245812.2	1.67476e-05
chr5	158706713	rs13153734	C	T	chr5	158700000	158725000	chr5	158575000	158600000	ENSG00000245812.2	1.67476e-05
chr5	158706713	rs13153734	C	T	chr5	158700000	158725000	chr5	159375000	159400000	ENSG00000245812.2	1.67476e-05
chr5	158706713	rs13153734	C	T	chr5	158710000	158720000	chr5	159820000	159830000	ENSG00000245812.2	1.67476e-05
chr5	158710998	rs35046837	G	A	chr5	158700000	158710000	chr5	158590000	158600000	ENSG00000245812.2	1.61943e-05
chr5	158710998	rs35046837	G	A	chr5	158700000	158725000	chr5	158575000	158600000	ENSG00000245812.2	1.61943e-05
chr5	158710998	rs35046837	G	A	chr5	158700000	158725000	chr5	159375000	159400000	ENSG00000245812.2	1.61943e-05
chr5	158710998	rs35046837	G	A	chr5	158710000	158720000	chr5	159820000	159830000	ENSG00000245812.2	1.61943e-05
chr5	158717068	rs13161132	A	C	chr5	158700000	158725000	chr5	158575000	158600000	ENSG00000245812.2	1.37745e-05
chr5	158717068	rs13161132	A	C	chr5	158700000	158725000	chr5	159375000	159400000	ENSG00000245812.2	1.37745e-05
chr5	158717068	rs13161132	A	C	chr5	158710000	158720000	chr5	159820000	159830000	ENSG00000245812.2	1.37745e-05
chr5	158717994	rs62378747	C	T	chr5	158700000	158725000	chr5	158575000	158600000	ENSG00000245812.2	1.67476e-05
chr5	158717994	rs62378747	C	T	chr5	158700000	158725000	chr5	159375000	159400000	ENSG00000245812.2	1.67476e-05
chr5	158717994	rs62378747	C	T	chr5	158710000	158720000	chr5	159820000	159830000	ENSG00000245812.2	1.67476e-05
chr5	158723293	rs1529710	C	T	chr5	158700000	158725000	chr5	158575000	158600000	ENSG00000245812.2	1.67476e-05
chr5	158723293	rs1529710	C	T	chr5	158700000	158725000	chr5	159375000	159400000	ENSG00000245812.2	1.67476e-05
chr5	158723293	rs1529710	C	T	chr5	158710000	158720000	chr5	159820000	159830000	ENSG00000245812.2	1.67476e-05
chr5	158724949	rs2116820	C	T	chr5	158700000	158725000	chr5	158575000	158600000	ENSG00000245812.2	1.67476e-05
chr5	158724949	rs2116820	C	T	chr5	158700000	158725000	chr5	159375000	159400000	ENSG00000245812.2	1.67476e-05
chr5	158724949	rs2116820	C	T	chr5	158710000	158720000	chr5	159820000	159830000	ENSG00000245812.2	1.67476e-05
chr5	158728642	rs62378748	T	C	chr5	158700000	158725000	chr5	158575000	158600000	ENSG00000245812.2	2.34029e-05
chr5	158728642	rs62378748	T	C	chr5	158700000	158725000	chr5	159375000	159400000	ENSG00000245812.2	2.34029e-05
chr6	32606274	rs113219465	C	T	chr6	32610000	32620000	chr6	45660000	45670000	ENSG00000198502.5	1.04242e-05
chr6	32606274	rs113219465	C	T	chr6	32600000	32625000	chr6	45650000	45675000	ENSG00000198502.5	1.04242e-05
chr6	32608762	rs80154958	T	C	chr6	32610000	32620000	chr6	45660000	45670000	ENSG00000198502.5	7.67288e-06
chr6	32608762	rs80154958	T	C	chr6	32600000	32625000	chr6	45650000	45675000	ENSG00000198502.5	7.67288e-06
chr6	32610310	rs113551974	C	T	chr6	32610000	32620000	chr6	45660000	45670000	ENSG00000198502.5	7.67288e-06
chr6	32610310	rs113551974	C	T	chr6	32600000	32625000	chr6	45650000	45675000	ENSG00000198502.5	7.67288e-06
chr6	32611624	rs73409538	G	T	chr6	32610000	32620000	chr6	45660000	45670000	ENSG00000198502.5	2.08503e-05
chr6	32611624	rs73409538	G	T	chr6	32600000	32625000	chr6	45650000	45675000	ENSG00000198502.5	2.08503e-05
chr6	45886740	rs12665031	C	T	chr6	45890000	45895000	chr6	44435000	44440000	ENSG00000112782.11	5.14859e-05
chr6	45886740	rs12665031	C	T	chr6	45890000	45900000	chr6	44440000	44450000	ENSG00000112782.11	5.14859e-05
chr6	45886740	rs12665031	C	T	chr6	45890000	45895000	chr6	44560000	44565000	ENSG00000112782.11	5.14859e-05
chr6	45886740	rs12665031	C	T	chr6	45890000	45900000	chr6	44600000	44610000	ENSG00000112782.11	5.14859e-05
chr6	45886740	rs12665031	C	T	chr6	45890000	45895000	chr6	44620000	44625000	ENSG00000112782.11	5.14859e-05
chr6	45886740	rs12665031	C	T	chr6	45890000	45900000	chr6	44620000	44630000	ENSG00000112782.11	5.14859e-05
chr6	45886740	rs12665031	C	T	chr6	45890000	45895000	chr6	45385000	45390000	ENSG00000112782.11	5.14859e-05
chr6	45886740	rs12665031	C	T	chr6	45890000	45900000	chr6	45680000	45690000	ENSG00000112782.11	5.14859e-05
chr6	45886740	rs12665031	C	T	chr6	45875000	45900000	chr6	45375000	45400000	ENSG00000112782.11	5.14859e-05
chr6	45887270	rs3777548	G	A	chr6	45890000	45895000	chr6	44435000	44440000	ENSG00000112782.11	5.14859e-05
chr6	45887270	rs3777548	G	A	chr6	45890000	45900000	chr6	44440000	44450000	ENSG00000112782.11	5.14859e-05
chr6	45887270	rs3777548	G	A	chr6	45890000	45895000	chr6	44560000	44565000	ENSG00000112782.11	5.14859e-05
chr6	45887270	rs3777548	G	A	chr6	45890000	45900000	chr6	44600000	44610000	ENSG00000112782.11	5.14859e-05
chr6	45887270	rs3777548	G	A	chr6	45890000	45895000	chr6	44620000	44625000	ENSG00000112782.11	5.14859e-05
chr6	45887270	rs3777548	G	A	chr6	45890000	45900000	chr6	44620000	44630000	ENSG00000112782.11	5.14859e-05
chr6	45887270	rs3777548	G	A	chr6	45890000	45895000	chr6	45385000	45390000	ENSG00000112782.11	5.14859e-05
chr6	45887270	rs3777548	G	A	chr6	45890000	45900000	chr6	45680000	45690000	ENSG00000112782.11	5.14859e-05
chr6	45887270	rs3777548	G	A	chr6	45875000	45900000	chr6	45375000	45400000	ENSG00000112782.11	5.14859e-05
chr6	45887319	rs1361215	C	T	chr6	45890000	45895000	chr6	44435000	44440000	ENSG00000112782.11	5.14859e-05
chr6	45887319	rs1361215	C	T	chr6	45890000	45900000	chr6	44440000	44450000	ENSG00000112782.11	5.14859e-05
chr6	45887319	rs1361215	C	T	chr6	45890000	45895000	chr6	44560000	44565000	ENSG00000112782.11	5.14859e-05
chr6	45887319	rs1361215	C	T	chr6	45890000	45900000	chr6	44600000	44610000	ENSG00000112782.11	5.14859e-05
chr6	45887319	rs1361215	C	T	chr6	45890000	45895000	chr6	44620000	44625000	ENSG00000112782.11	5.14859e-05
chr6	45887319	rs1361215	C	T	chr6	45890000	45900000	chr6	44620000	44630000	ENSG00000112782.11	5.14859e-05
chr6	45887319	rs1361215	C	T	chr6	45890000	45895000	chr6	45385000	45390000	ENSG00000112782.11	5.14859e-05
chr6	45887319	rs1361215	C	T	chr6	45890000	45900000	chr6	45680000	45690000	ENSG00000112782.11	5.14859e-05
chr6	45887319	rs1361215	C	T	chr6	45875000	45900000	chr6	45375000	45400000	ENSG00000112782.11	5.14859e-05
chr6	45887421	rs1416167	A	T	chr6	45890000	45895000	chr6	44435000	44440000	ENSG00000112782.11	2.38156e-05
chr6	45887421	rs1416167	A	T	chr6	45890000	45900000	chr6	44440000	44450000	ENSG00000112782.11	2.38156e-05
chr6	45887421	rs1416167	A	T	chr6	45890000	45895000	chr6	44560000	44565000	ENSG00000112782.11	2.38156e-05
chr6	45887421	rs1416167	A	T	chr6	45890000	45900000	chr6	44600000	44610000	ENSG00000112782.11	2.38156e-05
chr6	45887421	rs1416167	A	T	chr6	45890000	45895000	chr6	44620000	44625000	ENSG00000112782.11	2.38156e-05
chr6	45887421	rs1416167	A	T	chr6	45890000	45900000	chr6	44620000	44630000	ENSG00000112782.11	2.38156e-05
chr6	45887421	rs1416167	A	T	chr6	45890000	45895000	chr6	45385000	45390000	ENSG00000112782.11	2.38156e-05
chr6	45887421	rs1416167	A	T	chr6	45890000	45900000	chr6	45680000	45690000	ENSG00000112782.11	2.38156e-05
chr6	45887421	rs1416167	A	T	chr6	45875000	45900000	chr6	45375000	45400000	ENSG00000112782.11	2.38156e-05
chr6	45887576	rs9369590	T	C	chr6	45890000	45895000	chr6	44435000	44440000	ENSG00000112782.11	5.14859e-05
chr6	45887576	rs9369590	T	C	chr6	45890000	45900000	chr6	44440000	44450000	ENSG00000112782.11	5.14859e-05
chr6	45887576	rs9369590	T	C	chr6	45890000	45895000	chr6	44560000	44565000	ENSG00000112782.11	5.14859e-05
chr6	45887576	rs9369590	T	C	chr6	45890000	45900000	chr6	44600000	44610000	ENSG00000112782.11	5.14859e-05
chr6	45887576	rs9369590	T	C	chr6	45890000	45895000	chr6	44620000	44625000	ENSG00000112782.11	5.14859e-05
chr6	45887576	rs9369590	T	C	chr6	45890000	45900000	chr6	44620000	44630000	ENSG00000112782.11	5.14859e-05
chr6	45887576	rs9369590	T	C	chr6	45890000	45895000	chr6	45385000	45390000	ENSG00000112782.11	5.14859e-05
chr6	45887576	rs9369590	T	C	chr6	45890000	45900000	chr6	45680000	45690000	ENSG00000112782.11	5.14859e-05
chr6	45887576	rs9369590	T	C	chr6	45875000	45900000	chr6	45375000	45400000	ENSG00000112782.11	5.14859e-05
chr6	45887643	rs3822876	G	T	chr6	45890000	45895000	chr6	44435000	44440000	ENSG00000112782.11	5.14859e-05
chr6	45887643	rs3822876	G	T	chr6	45890000	45900000	chr6	44440000	44450000	ENSG00000112782.11	5.14859e-05
chr6	45887643	rs3822876	G	T	chr6	45890000	45895000	chr6	44560000	44565000	ENSG00000112782.11	5.14859e-05
chr6	45887643	rs3822876	G	T	chr6	45890000	45900000	chr6	44600000	44610000	ENSG00000112782.11	5.14859e-05
chr6	45887643	rs3822876	G	T	chr6	45890000	45895000	chr6	44620000	44625000	ENSG00000112782.11	5.14859e-05
chr6	45887643	rs3822876	G	T	chr6	45890000	45900000	chr6	44620000	44630000	ENSG00000112782.11	5.14859e-05
chr6	45887643	rs3822876	G	T	chr6	45890000	45895000	chr6	45385000	45390000	ENSG00000112782.11	5.14859e-05
chr6	45887643	rs3822876	G	T	chr6	45890000	45900000	chr6	45680000	45690000	ENSG00000112782.11	5.14859e-05
chr6	45887643	rs3822876	G	T	chr6	45875000	45900000	chr6	45375000	45400000	ENSG00000112782.11	5.14859e-05
chr6	45887903	rs3822878	G	A	chr6	45890000	45895000	chr6	44435000	44440000	ENSG00000112782.11	5.14859e-05
chr6	45887903	rs3822878	G	A	chr6	45890000	45900000	chr6	44440000	44450000	ENSG00000112782.11	5.14859e-05
chr6	45887903	rs3822878	G	A	chr6	45890000	45895000	chr6	44560000	44565000	ENSG00000112782.11	5.14859e-05
chr6	45887903	rs3822878	G	A	chr6	45890000	45900000	chr6	44600000	44610000	ENSG00000112782.11	5.14859e-05
chr6	45887903	rs3822878	G	A	chr6	45890000	45895000	chr6	44620000	44625000	ENSG00000112782.11	5.14859e-05
chr6	45887903	rs3822878	G	A	chr6	45890000	45900000	chr6	44620000	44630000	ENSG00000112782.11	5.14859e-05
chr6	45887903	rs3822878	G	A	chr6	45890000	45895000	chr6	45385000	45390000	ENSG00000112782.11	5.14859e-05
chr6	45887903	rs3822878	G	A	chr6	45890000	45900000	chr6	45680000	45690000	ENSG00000112782.11	5.14859e-05
chr6	45887903	rs3822878	G	A	chr6	45875000	45900000	chr6	45375000	45400000	ENSG00000112782.11	5.14859e-05
chr6	45887922	rs3822879	A	T	chr6	45890000	45895000	chr6	44435000	44440000	ENSG00000112782.11	5.14859e-05
chr6	45887922	rs3822879	A	T	chr6	45890000	45900000	chr6	44440000	44450000	ENSG00000112782.11	5.14859e-05
chr6	45887922	rs3822879	A	T	chr6	45890000	45895000	chr6	44560000	44565000	ENSG00000112782.11	5.14859e-05
chr6	45887922	rs3822879	A	T	chr6	45890000	45900000	chr6	44600000	44610000	ENSG00000112782.11	5.14859e-05
chr6	45887922	rs3822879	A	T	chr6	45890000	45895000	chr6	44620000	44625000	ENSG00000112782.11	5.14859e-05
chr6	45887922	rs3822879	A	T	chr6	45890000	45900000	chr6	44620000	44630000	ENSG00000112782.11	5.14859e-05
chr6	45887922	rs3822879	A	T	chr6	45890000	45895000	chr6	45385000	45390000	ENSG00000112782.11	5.14859e-05
chr6	45887922	rs3822879	A	T	chr6	45890000	45900000	chr6	45680000	45690000	ENSG00000112782.11	5.14859e-05
chr6	45887922	rs3822879	A	T	chr6	45875000	45900000	chr6	45375000	45400000	ENSG00000112782.11	5.14859e-05
chr6	45887939	rs3822880	C	T	chr6	45890000	45895000	chr6	44435000	44440000	ENSG00000112782.11	5.11206e-05
chr6	45887939	rs3822880	C	T	chr6	45890000	45900000	chr6	44440000	44450000	ENSG00000112782.11	5.11206e-05
chr6	45887939	rs3822880	C	T	chr6	45890000	45895000	chr6	44560000	44565000	ENSG00000112782.11	5.11206e-05
chr6	45887939	rs3822880	C	T	chr6	45890000	45900000	chr6	44600000	44610000	ENSG00000112782.11	5.11206e-05
chr6	45887939	rs3822880	C	T	chr6	45890000	45895000	chr6	44620000	44625000	ENSG00000112782.11	5.11206e-05
chr6	45887939	rs3822880	C	T	chr6	45890000	45900000	chr6	44620000	44630000	ENSG00000112782.11	5.11206e-05
chr6	45887939	rs3822880	C	T	chr6	45890000	45895000	chr6	45385000	45390000	ENSG00000112782.11	5.11206e-05
chr6	45887939	rs3822880	C	T	chr6	45890000	45900000	chr6	45680000	45690000	ENSG00000112782.11	5.11206e-05
chr6	45887939	rs3822880	C	T	chr6	45875000	45900000	chr6	45375000	45400000	ENSG00000112782.11	5.11206e-05
chr6	45888022	rs3822881	A	T	chr6	45890000	45895000	chr6	44435000	44440000	ENSG00000112782.11	5.14859e-05
chr6	45888022	rs3822881	A	T	chr6	45890000	45900000	chr6	44440000	44450000	ENSG00000112782.11	5.14859e-05
chr6	45888022	rs3822881	A	T	chr6	45890000	45895000	chr6	44560000	44565000	ENSG00000112782.11	5.14859e-05
chr6	45888022	rs3822881	A	T	chr6	45890000	45900000	chr6	44600000	44610000	ENSG00000112782.11	5.14859e-05
chr6	45888022	rs3822881	A	T	chr6	45890000	45895000	chr6	44620000	44625000	ENSG00000112782.11	5.14859e-05
chr6	45888022	rs3822881	A	T	chr6	45890000	45900000	chr6	44620000	44630000	ENSG00000112782.11	5.14859e-05
chr6	45888022	rs3822881	A	T	chr6	45890000	45895000	chr6	45385000	45390000	ENSG00000112782.11	5.14859e-05
chr6	45888022	rs3822881	A	T	chr6	45890000	45900000	chr6	45680000	45690000	ENSG00000112782.11	5.14859e-05
chr6	45888022	rs3822881	A	T	chr6	45875000	45900000	chr6	45375000	45400000	ENSG00000112782.11	5.14859e-05
chr6	45888073	rs3729618	A	G	chr6	45890000	45895000	chr6	44435000	44440000	ENSG00000112782.11	5.14859e-05
chr6	45888073	rs3729618	A	G	chr6	45890000	45900000	chr6	44440000	44450000	ENSG00000112782.11	5.14859e-05
chr6	45888073	rs3729618	A	G	chr6	45890000	45895000	chr6	44560000	44565000	ENSG00000112782.11	5.14859e-05
chr6	45888073	rs3729618	A	G	chr6	45890000	45900000	chr6	44600000	44610000	ENSG00000112782.11	5.14859e-05
chr6	45888073	rs3729618	A	G	chr6	45890000	45895000	chr6	44620000	44625000	ENSG00000112782.11	5.14859e-05
chr6	45888073	rs3729618	A	G	chr6	45890000	45900000	chr6	44620000	44630000	ENSG00000112782.11	5.14859e-05
chr6	45888073	rs3729618	A	G	chr6	45890000	45895000	chr6	45385000	45390000	ENSG00000112782.11	5.14859e-05
chr6	45888073	rs3729618	A	G	chr6	45890000	45900000	chr6	45680000	45690000	ENSG00000112782.11	5.14859e-05
chr6	45888073	rs3729618	A	G	chr6	45875000	45900000	chr6	45375000	45400000	ENSG00000112782.11	5.14859e-05
chr6	45889793	rs12204991	A	T	chr6	45890000	45895000	chr6	44435000	44440000	ENSG00000112782.11	3.51278e-05
chr6	45889793	rs12204991	A	T	chr6	45890000	45900000	chr6	44440000	44450000	ENSG00000112782.11	3.51278e-05
chr6	45889793	rs12204991	A	T	chr6	45890000	45895000	chr6	44560000	44565000	ENSG00000112782.11	3.51278e-05
chr6	45889793	rs12204991	A	T	chr6	45890000	45900000	chr6	44600000	44610000	ENSG00000112782.11	3.51278e-05
chr6	45889793	rs12204991	A	T	chr6	45890000	45895000	chr6	44620000	44625000	ENSG00000112782.11	3.51278e-05
chr6	45889793	rs12204991	A	T	chr6	45890000	45900000	chr6	44620000	44630000	ENSG00000112782.11	3.51278e-05
chr6	45889793	rs12204991	A	T	chr6	45890000	45895000	chr6	45385000	45390000	ENSG00000112782.11	3.51278e-05
chr6	45889793	rs12204991	A	T	chr6	45890000	45900000	chr6	45680000	45690000	ENSG00000112782.11	3.51278e-05
chr6	45889793	rs12204991	A	T	chr6	45875000	45900000	chr6	45375000	45400000	ENSG00000112782.11	3.51278e-05
chr6	45892487	rs9367229	T	C	chr6	45895000	45900000	chr6	46375000	46380000	ENSG00000112782.11	3.53831e-05
chr6	45892487	rs9367229	T	C	chr6	45890000	45895000	chr6	44435000	44440000	ENSG00000112782.11	3.53831e-05
chr6	45892487	rs9367229	T	C	chr6	45890000	45900000	chr6	44440000	44450000	ENSG00000112782.11	3.53831e-05
chr6	45892487	rs9367229	T	C	chr6	45890000	45895000	chr6	44560000	44565000	ENSG00000112782.11	3.53831e-05
chr6	45892487	rs9367229	T	C	chr6	45890000	45900000	chr6	44600000	44610000	ENSG00000112782.11	3.53831e-05
chr6	45892487	rs9367229	T	C	chr6	45890000	45895000	chr6	44620000	44625000	ENSG00000112782.11	3.53831e-05
chr6	45892487	rs9367229	T	C	chr6	45890000	45900000	chr6	44620000	44630000	ENSG00000112782.11	3.53831e-05
chr6	45892487	rs9367229	T	C	chr6	45890000	45895000	chr6	45385000	45390000	ENSG00000112782.11	3.53831e-05
chr6	45892487	rs9367229	T	C	chr6	45890000	45900000	chr6	45680000	45690000	ENSG00000112782.11	3.53831e-05
chr6	45892487	rs9367229	T	C	chr6	45875000	45900000	chr6	45375000	45400000	ENSG00000112782.11	3.53831e-05
chr7	26702506	rs757129	C	G	chr7	26700000	26725000	chr7	26100000	26125000	ENSG00000122592.6	2.6823e-05
chr7	26702506	rs757129	C	G	chr7	26700000	26710000	chr7	26130000	26140000	ENSG00000122592.6	2.6823e-05
chr7	26702506	rs757129	C	G	chr7	26700000	26725000	chr7	26225000	26250000	ENSG00000122592.6	2.6823e-05
chr7	26702506	rs757129	C	G	chr7	26705000	26710000	chr7	25930000	25935000	ENSG00000122592.6	2.6823e-05
chr7	26702506	rs757129	C	G	chr7	26705000	26710000	chr7	26405000	26410000	ENSG00000122592.6	2.6823e-05
chr7	26702506	rs757129	C	G	chr7	26705000	26710000	chr7	26410000	26415000	ENSG00000122592.6	2.6823e-05
chr7	115897222	rs2402058	A	G	chr7	115890000	115900000	chr7	116160000	116170000	ENSG00000237870.2	6.55552e-06
chr7	115897222	rs2402058	A	G	chr7	115890000	115900000	chr7	116440000	116450000	ENSG00000237870.2	6.55552e-06
chr7	115897222	rs2402058	A	G	chr7	115895000	115900000	chr7	116225000	116230000	ENSG00000237870.2	6.55552e-06
chr7	115897222	rs2402058	A	G	chr7	115895000	115900000	chr7	116445000	116450000	ENSG00000237870.2	6.55552e-06
chr7	115897222	rs2402058	A	G	chr7	115895000	115900000	chr7	116450000	116455000	ENSG00000237870.2	6.55552e-06
chr7	115897242	rs2402059	T	G	chr7	115890000	115900000	chr7	116160000	116170000	ENSG00000237870.2	6.55552e-06
chr7	115897242	rs2402059	T	G	chr7	115890000	115900000	chr7	116440000	116450000	ENSG00000237870.2	6.55552e-06
chr7	115897242	rs2402059	T	G	chr7	115895000	115900000	chr7	116225000	116230000	ENSG00000237870.2	6.55552e-06
chr7	115897242	rs2402059	T	G	chr7	115895000	115900000	chr7	116445000	116450000	ENSG00000237870.2	6.55552e-06
chr7	115897242	rs2402059	T	G	chr7	115895000	115900000	chr7	116450000	116455000	ENSG00000237870.2	6.55552e-06
chr7	115899335	rs4730721	T	A	chr7	115890000	115900000	chr7	116160000	116170000	ENSG00000237870.2	8.33831e-06
chr7	115899335	rs4730721	T	A	chr7	115890000	115900000	chr7	116440000	116450000	ENSG00000237870.2	8.33831e-06
chr7	115899335	rs4730721	T	A	chr7	115895000	115900000	chr7	116225000	116230000	ENSG00000237870.2	8.33831e-06
chr7	115899335	rs4730721	T	A	chr7	115895000	115900000	chr7	116445000	116450000	ENSG00000237870.2	8.33831e-06
chr7	115899335	rs4730721	T	A	chr7	115895000	115900000	chr7	116450000	116455000	ENSG00000237870.2	8.33831e-06
chr7	115900262	rs10242959	C	T	chr7	115890000	115900000	chr7	116160000	116170000	ENSG00000237870.2	4.85148e-06
chr7	115900262	rs10242959	C	T	chr7	115890000	115900000	chr7	116440000	116450000	ENSG00000237870.2	4.85148e-06
chr7	115900262	rs10242959	C	T	chr7	115895000	115900000	chr7	116225000	116230000	ENSG00000237870.2	4.85148e-06
chr7	115900262	rs10242959	C	T	chr7	115895000	115900000	chr7	116445000	116450000	ENSG00000237870.2	4.85148e-06
chr7	115900262	rs10242959	C	T	chr7	115895000	115900000	chr7	116450000	116455000	ENSG00000237870.2	4.85148e-06
chr7	115900353	rs10261531	T	A	chr7	115890000	115900000	chr7	116160000	116170000	ENSG00000237870.2	5.07857e-06
chr7	115900353	rs10261531	T	A	chr7	115890000	115900000	chr7	116440000	116450000	ENSG00000237870.2	5.07857e-06
chr7	115900353	rs10261531	T	A	chr7	115895000	115900000	chr7	116225000	116230000	ENSG00000237870.2	5.07857e-06
chr7	115900353	rs10261531	T	A	chr7	115895000	115900000	chr7	116445000	116450000	ENSG00000237870.2	5.07857e-06
chr7	115900353	rs10261531	T	A	chr7	115895000	115900000	chr7	116450000	116455000	ENSG00000237870.2	5.07857e-06
chr7	115900724	rs10500061	C	G	chr7	115890000	115900000	chr7	116160000	116170000	ENSG00000237870.2	4.93285e-06
chr7	115900724	rs10500061	C	G	chr7	115890000	115900000	chr7	116440000	116450000	ENSG00000237870.2	4.93285e-06
chr7	115900724	rs10500061	C	G	chr7	115895000	115900000	chr7	116225000	116230000	ENSG00000237870.2	4.93285e-06
chr7	115900724	rs10500061	C	G	chr7	115895000	115900000	chr7	116445000	116450000	ENSG00000237870.2	4.93285e-06
chr7	115900724	rs10500061	C	G	chr7	115895000	115900000	chr7	116450000	116455000	ENSG00000237870.2	4.93285e-06
chr7	115900820	rs60927526	T	G	chr7	115890000	115900000	chr7	116160000	116170000	ENSG00000237870.2	8.08256e-06
chr7	115900820	rs60927526	T	G	chr7	115890000	115900000	chr7	116440000	116450000	ENSG00000237870.2	8.08256e-06
chr7	115900820	rs60927526	T	G	chr7	115895000	115900000	chr7	116225000	116230000	ENSG00000237870.2	8.08256e-06
chr7	115900820	rs60927526	T	G	chr7	115895000	115900000	chr7	116445000	116450000	ENSG00000237870.2	8.08256e-06
chr7	115900820	rs60927526	T	G	chr7	115895000	115900000	chr7	116450000	116455000	ENSG00000237870.2	8.08256e-06
chr11	64129722	rs538147	G	A	chr11	64130000	64140000	chr11	64410000	64420000	ENSG00000236935.1	2.06215e-05
chr11	64412891	rs11820322	C	T	chr11	64410000	64420000	chr11	64130000	64140000	ENSG00000110076.14	1.76616e-05
chr11	64412891	rs11820322	C	T	chr11	64410000	64420000	chr11	64320000	64330000	ENSG00000110076.14	1.76616e-05
chr14	96030442	rs7152619	T	C	chr14	96030000	96040000	chr14	96460000	96470000	ENSG00000182512.4	9.34469e-06
chr14	96030442	rs7152619	T	C	chr14	96020000	96030000	chr14	96460000	96470000	ENSG00000182512.4	9.34469e-06
chr14	96030442	rs7152619	T	C	chr14	96025000	96030000	chr14	96460000	96465000	ENSG00000182512.4	9.34469e-06
chr14	96030763	rs8014367	C	T	chr14	96030000	96040000	chr14	96460000	96470000	ENSG00000182512.4	1.68764e-05
chr14	96030763	rs8014367	C	T	chr14	96020000	96030000	chr14	96460000	96470000	ENSG00000182512.4	1.68764e-05
chr14	96030763	rs8014367	C	T	chr14	96025000	96030000	chr14	96460000	96465000	ENSG00000182512.4	1.68764e-05
chr14	96031957	rs9323929	C	T	chr14	96030000	96040000	chr14	96460000	96470000	ENSG00000182512.4	2.0606e-05
chr14	96031957	rs9323929	C	T	chr14	96020000	96030000	chr14	96460000	96470000	ENSG00000182512.4	2.0606e-05
chr14	96031957	rs9323929	C	T	chr14	96025000	96030000	chr14	96460000	96465000	ENSG00000182512.4	2.0606e-05
chr20	13786587	rs6079180	A	G	chr20	13790000	13800000	chr20	14030000	14040000	ENSG00000101247.13	8.06001e-28
Adipose_Visceral_Omentum
chr2	232058493	rs2368563	A	G	chr2	232055000	232060000	chr2	231970000	231975000	ENSG00000204128.5	2.23288e-08
chr2	232058493	rs2368563	A	G	chr2	232060000	232065000	chr2	231970000	231975000	ENSG00000204128.5	2.23288e-08
chr2	232058493	rs2368563	A	G	chr2	232060000	232070000	chr2	231970000	231980000	ENSG00000204128.5	2.23288e-08
chr2	232060843	rs60664562	T	A	chr2	232055000	232060000	chr2	231970000	231975000	ENSG00000204128.5	6.29418e-09
chr2	232060843	rs60664562	T	A	chr2	232060000	232065000	chr2	231970000	231975000	ENSG00000204128.5	6.29418e-09
chr2	232060843	rs60664562	T	A	chr2	232060000	232070000	chr2	231970000	231980000	ENSG00000204128.5	6.29418e-09
chr2	232061520	rs62197322	A	G	chr2	232055000	232060000	chr2	231970000	231975000	ENSG00000204128.5	1.5487e-08
chr2	232061520	rs62197322	A	G	chr2	232060000	232065000	chr2	231970000	231975000	ENSG00000204128.5	1.5487e-08
chr2	232061520	rs62197322	A	G	chr2	232060000	232070000	chr2	231970000	231980000	ENSG00000204128.5	1.5487e-08
chr6	32606274	rs113219465	C	T	chr6	32610000	32620000	chr6	45660000	45670000	ENSG00000198502.5	7.66474e-06
chr6	32606274	rs113219465	C	T	chr6	32600000	32625000	chr6	45650000	45675000	ENSG00000198502.5	7.66474e-06
chr6	32608762	rs80154958	T	C	chr6	32610000	32620000	chr6	45660000	45670000	ENSG00000198502.5	5.85733e-06
chr6	32608762	rs80154958	T	C	chr6	32600000	32625000	chr6	45650000	45675000	ENSG00000198502.5	5.85733e-06
chr6	32610310	rs113551974	C	T	chr6	32610000	32620000	chr6	45660000	45670000	ENSG00000198502.5	5.85733e-06
chr6	32610310	rs113551974	C	T	chr6	32600000	32625000	chr6	45650000	45675000	ENSG00000198502.5	5.85733e-06
chr6	32611624	rs73409538	G	T	chr6	32610000	32620000	chr6	45660000	45670000	ENSG00000198502.5	5.85733e-06
chr6	32611624	rs73409538	G	T	chr6	32600000	32625000	chr6	45650000	45675000	ENSG00000198502.5	5.85733e-06
chr6	32629931	rs41542812	C	G	chr6	32600000	32625000	chr6	45650000	45675000	ENSG00000198502.5	1.38236e-05
chr7	115860783	rs1004107	A	T	chr7	115865000	115870000	chr7	115830000	115835000	ENSG00000135269.13	4.85512e-05
chr7	115861660	rs9969224	T	C	chr7	115865000	115870000	chr7	115830000	115835000	ENSG00000135269.13	4.85512e-05
chr7	115862902	rs1000966	A	G	chr7	115865000	115870000	chr7	115830000	115835000	ENSG00000135269.13	4.85512e-05
chr7	115863446	rs3807968	G	A	chr7	115865000	115870000	chr7	115830000	115835000	ENSG00000135269.13	4.85512e-05
chr7	115880277	rs3807975	G	A	chr7	115870000	115880000	chr7	115810000	115820000	ENSG00000135269.13	4.66283e-05
chr7	115880277	rs3807975	G	A	chr7	115875000	115880000	chr7	115815000	115820000	ENSG00000135269.13	4.66283e-05
chr7	115881159	rs66652906	G	A	chr7	115870000	115880000	chr7	115810000	115820000	ENSG00000135269.13	3.99571e-05
chr7	115881159	rs66652906	G	A	chr7	115875000	115880000	chr7	115815000	115820000	ENSG00000135269.13	3.99571e-05
chr7	115881458	rs58595078	A	G	chr7	115870000	115880000	chr7	115810000	115820000	ENSG00000135269.13	4.85512e-05
chr7	115881458	rs58595078	A	G	chr7	115875000	115880000	chr7	115815000	115820000	ENSG00000135269.13	4.85512e-05
chr7	115892650	rs1048508	T	G	chr7	115890000	115900000	chr7	116160000	116170000	ENSG00000135269.13	4.28575e-05
chr7	115892650	rs1048508	T	G	chr7	115890000	115900000	chr7	116440000	116450000	ENSG00000135269.13	4.28575e-05
chr7	115892650	rs1048508	T	G	chr7	115895000	115900000	chr7	116225000	116230000	ENSG00000135269.13	4.28575e-05
chr7	115892650	rs1048508	T	G	chr7	115895000	115900000	chr7	116445000	116450000	ENSG00000135269.13	4.28575e-05
chr7	115892650	rs1048508	T	G	chr7	115895000	115900000	chr7	116450000	116455000	ENSG00000135269.13	4.28575e-05
chr7	115892738	rs17138472	A	G	chr7	115890000	115900000	chr7	116160000	116170000	ENSG00000135269.13	4.19706e-05
chr7	115892738	rs17138472	A	G	chr7	115890000	115900000	chr7	116440000	116450000	ENSG00000135269.13	4.19706e-05
chr7	115892738	rs17138472	A	G	chr7	115895000	115900000	chr7	116225000	116230000	ENSG00000135269.13	4.19706e-05
chr7	115892738	rs17138472	A	G	chr7	115895000	115900000	chr7	116445000	116450000	ENSG00000135269.13	4.19706e-05
chr7	115892738	rs17138472	A	G	chr7	115895000	115900000	chr7	116450000	116455000	ENSG00000135269.13	4.19706e-05
chr7	115893647	rs3807980	A	G	chr7	115890000	115900000	chr7	116160000	116170000	ENSG00000135269.13	4.28575e-05
chr7	115893647	rs3807980	A	G	chr7	115890000	115900000	chr7	116440000	116450000	ENSG00000135269.13	4.28575e-05
chr7	115893647	rs3807980	A	G	chr7	115895000	115900000	chr7	116225000	116230000	ENSG00000135269.13	4.28575e-05
chr7	115893647	rs3807980	A	G	chr7	115895000	115900000	chr7	116445000	116450000	ENSG00000135269.13	4.28575e-05
chr7	115893647	rs3807980	A	G	chr7	115895000	115900000	chr7	116450000	116455000	ENSG00000135269.13	4.28575e-05
chr7	115894403	rs17138486	C	G	chr7	115890000	115900000	chr7	116160000	116170000	ENSG00000135269.13	4.42024e-05
chr7	115894403	rs17138486	C	G	chr7	115890000	115900000	chr7	116440000	116450000	ENSG00000135269.13	4.42024e-05
chr7	115894403	rs17138486	C	G	chr7	115895000	115900000	chr7	116225000	116230000	ENSG00000135269.13	4.42024e-05
chr7	115894403	rs17138486	C	G	chr7	115895000	115900000	chr7	116445000	116450000	ENSG00000135269.13	4.42024e-05
chr7	115894403	rs17138486	C	G	chr7	115895000	115900000	chr7	116450000	116455000	ENSG00000135269.13	4.42024e-05
chr7	115897871	rs2896180	A	G	chr7	115890000	115900000	chr7	116160000	116170000	ENSG00000135269.13	4.70289e-05
chr7	115897871	rs2896180	A	G	chr7	115890000	115900000	chr7	116440000	116450000	ENSG00000135269.13	4.70289e-05
chr7	115897871	rs2896180	A	G	chr7	115895000	115900000	chr7	116225000	116230000	ENSG00000135269.13	4.70289e-05
chr7	115897871	rs2896180	A	G	chr7	115895000	115900000	chr7	116445000	116450000	ENSG00000135269.13	4.70289e-05
chr7	115897871	rs2896180	A	G	chr7	115895000	115900000	chr7	116450000	116455000	ENSG00000135269.13	4.70289e-05
chr7	115897884	rs2896181	C	T	chr7	115890000	115900000	chr7	116160000	116170000	ENSG00000135269.13	4.70289e-05
chr7	115897884	rs2896181	C	T	chr7	115890000	115900000	chr7	116440000	116450000	ENSG00000135269.13	4.70289e-05
chr7	115897884	rs2896181	C	T	chr7	115895000	115900000	chr7	116225000	116230000	ENSG00000135269.13	4.70289e-05
chr7	115897884	rs2896181	C	T	chr7	115895000	115900000	chr7	116445000	116450000	ENSG00000135269.13	4.70289e-05
chr7	115897884	rs2896181	C	T	chr7	115895000	115900000	chr7	116450000	116455000	ENSG00000135269.13	4.70289e-05
chr7	115900686	rs10500060	C	T	chr7	115890000	115900000	chr7	116160000	116170000	ENSG00000135269.13	4.27114e-05
chr7	115900686	rs10500060	C	T	chr7	115890000	115900000	chr7	116440000	116450000	ENSG00000135269.13	4.27114e-05
chr7	115900686	rs10500060	C	T	chr7	115895000	115900000	chr7	116225000	116230000	ENSG00000135269.13	4.27114e-05
chr7	115900686	rs10500060	C	T	chr7	115895000	115900000	chr7	116445000	116450000	ENSG00000135269.13	4.27114e-05
chr7	115900686	rs10500060	C	T	chr7	115895000	115900000	chr7	116450000	116455000	ENSG00000135269.13	4.27114e-05
chr11	64129722	rs538147	G	A	chr11	64130000	64140000	chr11	64410000	64420000	ENSG00000236935.1	7.0337e-07
chr13	44397815	rs9533634	T	C	chr13	44375000	44400000	chr13	43150000	43175000	ENSG00000151773.8	3.16032e-09
chr13	44397815	rs9533634	T	C	chr13	44375000	44400000	chr13	43525000	43550000	ENSG00000151773.8	3.16032e-09
chr13	44397815	rs9533634	T	C	chr13	44375000	44400000	chr13	43650000	43675000	ENSG00000151773.8	3.16032e-09
chr13	44457925	rs3764147	A	G	chr13	44450000	44460000	chr13	43560000	43570000	ENSG00000151773.8	1.8577e-08
chr14	90858484	rs7150626	C	T	chr14	90850000	90860000	chr14	90420000	90430000	ENSG00000198668.6	2.64288e-06
chr14	90858484	rs7150626	C	T	chr14	90860000	90870000	chr14	91220000	91230000	ENSG00000198668.6	2.64288e-06
chr16	57452165	rs188872	A	G	chr16	57445000	57450000	chr16	57335000	57340000	ENSG00000005194.10	1.92362e-07
chr16	57452165	rs188872	A	G	chr16	57450000	57460000	chr16	57550000	57560000	ENSG00000005194.10	1.92362e-07
chr16	57452165	rs188872	A	G	chr16	57455000	57460000	chr16	57335000	57340000	ENSG00000005194.10	1.92362e-07
chr20	13786587	rs6079180	A	G	chr20	13790000	13800000	chr20	14030000	14040000	ENSG00000101247.13	1.17488e-12
AdreTl_Gland
chr7	115860783	rs1004107	A	T	chr7	115865000	115870000	chr7	115830000	115835000	ENSG00000135269.13	1.00525e-10
chr7	115861660	rs9969224	T	C	chr7	115865000	115870000	chr7	115830000	115835000	ENSG00000135269.13	1.00525e-10
chr7	115862296	rs1004109	A	T	chr7	115865000	115870000	chr7	115830000	115835000	ENSG00000135269.13	9.40764e-11
chr7	115862902	rs1000966	A	G	chr7	115865000	115870000	chr7	115830000	115835000	ENSG00000135269.13	1.40716e-10
chr7	115863446	rs3807968	G	A	chr7	115865000	115870000	chr7	115830000	115835000	ENSG00000135269.13	1.00525e-10
chr7	115864889	rs3779509	C	A	chr7	115865000	115870000	chr7	115830000	115835000	ENSG00000135269.13	9.0732e-11
chr7	115866354	rs1881287	A	G	chr7	115870000	115880000	chr7	115810000	115820000	ENSG00000135269.13	9.0732e-11
chr7	115866354	rs1881287	A	G	chr7	115865000	115870000	chr7	115830000	115835000	ENSG00000135269.13	9.0732e-11
chr7	115868798	rs58624059	T	C	chr7	115870000	115880000	chr7	115810000	115820000	ENSG00000135269.13	5.19595e-11
chr7	115868798	rs58624059	T	C	chr7	115865000	115870000	chr7	115830000	115835000	ENSG00000135269.13	5.19595e-11
chr7	115874466	rs12670683	T	C	chr7	115870000	115880000	chr7	115810000	115820000	ENSG00000135269.13	9.26489e-11
chr7	115874466	rs12670683	T	C	chr7	115875000	115880000	chr7	115815000	115820000	ENSG00000135269.13	9.26489e-11
chr7	115874466	rs12670683	T	C	chr7	115865000	115870000	chr7	115830000	115835000	ENSG00000135269.13	9.26489e-11
chr7	115874560	rs2030978	C	T	chr7	115870000	115880000	chr7	115810000	115820000	ENSG00000135269.13	9.0732e-11
chr7	115874560	rs2030978	C	T	chr7	115875000	115880000	chr7	115815000	115820000	ENSG00000135269.13	9.0732e-11
chr7	115874560	rs2030978	C	T	chr7	115865000	115870000	chr7	115830000	115835000	ENSG00000135269.13	9.0732e-11
chr7	115875359	rs2030977	G	C	chr7	115870000	115880000	chr7	115810000	115820000	ENSG00000135269.13	9.0732e-11
chr7	115875359	rs2030977	G	C	chr7	115875000	115880000	chr7	115815000	115820000	ENSG00000135269.13	9.0732e-11
chr7	115876365	rs6959237	C	T	chr7	115870000	115880000	chr7	115810000	115820000	ENSG00000135269.13	9.0732e-11
chr7	115876365	rs6959237	C	T	chr7	115875000	115880000	chr7	115815000	115820000	ENSG00000135269.13	9.0732e-11
chr7	115880277	rs3807975	G	A	chr7	115870000	115880000	chr7	115810000	115820000	ENSG00000135269.13	9.0732e-11
chr7	115880277	rs3807975	G	A	chr7	115875000	115880000	chr7	115815000	115820000	ENSG00000135269.13	9.0732e-11
chr7	115881159	rs66652906	G	A	chr7	115870000	115880000	chr7	115810000	115820000	ENSG00000135269.13	9.52337e-11
chr7	115881159	rs66652906	G	A	chr7	115875000	115880000	chr7	115815000	115820000	ENSG00000135269.13	9.52337e-11
chr7	115881458	rs58595078	A	G	chr7	115870000	115880000	chr7	115810000	115820000	ENSG00000135269.13	1.00525e-10
chr7	115881458	rs58595078	A	G	chr7	115875000	115880000	chr7	115815000	115820000	ENSG00000135269.13	1.00525e-10
chr7	115882323	rs3757730	G	A	chr7	115870000	115880000	chr7	115810000	115820000	ENSG00000135269.13	9.0732e-11
chr7	115882323	rs3757730	G	A	chr7	115875000	115880000	chr7	115815000	115820000	ENSG00000135269.13	9.0732e-11
chr7	115883453	rs57321537	T	G	chr7	115870000	115880000	chr7	115810000	115820000	ENSG00000135269.13	1.12157e-10
chr7	115883453	rs57321537	T	G	chr7	115875000	115880000	chr7	115815000	115820000	ENSG00000135269.13	1.12157e-10
chr7	115884319	rs138623810	C	A	chr7	115870000	115880000	chr7	115810000	115820000	ENSG00000135269.13	9.0732e-11
chr7	115884319	rs138623810	C	A	chr7	115875000	115880000	chr7	115815000	115820000	ENSG00000135269.13	9.0732e-11
chr7	115886079	rs7811984	A	G	chr7	115890000	115900000	chr7	116160000	116170000	ENSG00000135269.13	9.0732e-11
chr7	115886079	rs7811984	A	G	chr7	115890000	115900000	chr7	116440000	116450000	ENSG00000135269.13	9.0732e-11
chr7	115888162	rs6953050	A	G	chr7	115890000	115900000	chr7	116160000	116170000	ENSG00000135269.13	9.0732e-11
chr7	115888162	rs6953050	A	G	chr7	115890000	115900000	chr7	116440000	116450000	ENSG00000135269.13	9.0732e-11
chr7	115888339	rs6957561	G	A	chr7	115890000	115900000	chr7	116160000	116170000	ENSG00000135269.13	9.0732e-11
chr7	115888339	rs6957561	G	A	chr7	115890000	115900000	chr7	116440000	116450000	ENSG00000135269.13	9.0732e-11
chr7	115892650	rs1048508	T	G	chr7	115890000	115900000	chr7	116160000	116170000	ENSG00000135269.13	3.75809e-11
chr7	115892650	rs1048508	T	G	chr7	115890000	115900000	chr7	116440000	116450000	ENSG00000135269.13	3.75809e-11
chr7	115892650	rs1048508	T	G	chr7	115895000	115900000	chr7	116225000	116230000	ENSG00000135269.13	3.75809e-11
chr7	115892650	rs1048508	T	G	chr7	115895000	115900000	chr7	116445000	116450000	ENSG00000135269.13	3.75809e-11
chr7	115892650	rs1048508	T	G	chr7	115895000	115900000	chr7	116450000	116455000	ENSG00000135269.13	3.75809e-11
chr7	115892738	rs17138472	A	G	chr7	115890000	115900000	chr7	116160000	116170000	ENSG00000135269.13	3.75809e-11
chr7	115892738	rs17138472	A	G	chr7	115890000	115900000	chr7	116440000	116450000	ENSG00000135269.13	3.75809e-11
chr7	115892738	rs17138472	A	G	chr7	115895000	115900000	chr7	116225000	116230000	ENSG00000135269.13	3.75809e-11
chr7	115892738	rs17138472	A	G	chr7	115895000	115900000	chr7	116445000	116450000	ENSG00000135269.13	3.75809e-11
chr7	115892738	rs17138472	A	G	chr7	115895000	115900000	chr7	116450000	116455000	ENSG00000135269.13	3.75809e-11
chr7	115893407	rs3823977	A	T	chr7	115890000	115900000	chr7	116160000	116170000	ENSG00000135269.13	1.91881e-11
chr7	115893407	rs3823977	A	T	chr7	115890000	115900000	chr7	116440000	116450000	ENSG00000135269.13	1.91881e-11
chr7	115893407	rs3823977	A	T	chr7	115895000	115900000	chr7	116225000	116230000	ENSG00000135269.13	1.91881e-11
chr7	115893407	rs3823977	A	T	chr7	115895000	115900000	chr7	116445000	116450000	ENSG00000135269.13	1.91881e-11
chr7	115893407	rs3823977	A	T	chr7	115895000	115900000	chr7	116450000	116455000	ENSG00000135269.13	1.91881e-11
chr7	115893647	rs3807980	A	G	chr7	115890000	115900000	chr7	116160000	116170000	ENSG00000135269.13	3.75809e-11
chr7	115893647	rs3807980	A	G	chr7	115890000	115900000	chr7	116440000	116450000	ENSG00000135269.13	3.75809e-11
chr7	115893647	rs3807980	A	G	chr7	115895000	115900000	chr7	116225000	116230000	ENSG00000135269.13	3.75809e-11
chr7	115893647	rs3807980	A	G	chr7	115895000	115900000	chr7	116445000	116450000	ENSG00000135269.13	3.75809e-11
chr7	115893647	rs3807980	A	G	chr7	115895000	115900000	chr7	116450000	116455000	ENSG00000135269.13	3.75809e-11
chr7	115893845	rs17138483	A	C	chr7	115890000	115900000	chr7	116160000	116170000	ENSG00000135269.13	7.392e-12
chr7	115893845	rs17138483	A	C	chr7	115890000	115900000	chr7	116440000	116450000	ENSG00000135269.13	7.392e-12
chr7	115893845	rs17138483	A	C	chr7	115895000	115900000	chr7	116225000	116230000	ENSG00000135269.13	7.392e-12
chr7	115893845	rs17138483	A	C	chr7	115895000	115900000	chr7	116445000	116450000	ENSG00000135269.13	7.392e-12
chr7	115893845	rs17138483	A	C	chr7	115895000	115900000	chr7	116450000	116455000	ENSG00000135269.13	7.392e-12
chr7	115894403	rs17138486	C	G	chr7	115890000	115900000	chr7	116160000	116170000	ENSG00000135269.13	7.392e-12
chr7	115894403	rs17138486	C	G	chr7	115890000	115900000	chr7	116440000	116450000	ENSG00000135269.13	7.392e-12
chr7	115894403	rs17138486	C	G	chr7	115895000	115900000	chr7	116225000	116230000	ENSG00000135269.13	7.392e-12
chr7	115894403	rs17138486	C	G	chr7	115895000	115900000	chr7	116445000	116450000	ENSG00000135269.13	7.392e-12
chr7	115894403	rs17138486	C	G	chr7	115895000	115900000	chr7	116450000	116455000	ENSG00000135269.13	7.392e-12
chr7	115894589	rs112016811	A	T	chr7	115890000	115900000	chr7	116160000	116170000	ENSG00000135269.13	1.39824e-11
chr7	115894589	rs112016811	A	T	chr7	115890000	115900000	chr7	116440000	116450000	ENSG00000135269.13	1.39824e-11
chr7	115894589	rs112016811	A	T	chr7	115895000	115900000	chr7	116225000	116230000	ENSG00000135269.13	1.39824e-11
chr7	115894589	rs112016811	A	T	chr7	115895000	115900000	chr7	116445000	116450000	ENSG00000135269.13	1.39824e-11
chr7	115894589	rs112016811	A	T	chr7	115895000	115900000	chr7	116450000	116455000	ENSG00000135269.13	1.39824e-11
chr7	115895010	rs4730719	G	T	chr7	115890000	115900000	chr7	116160000	116170000	ENSG00000135269.13	1.1616e-11
chr7	115895010	rs4730719	G	T	chr7	115890000	115900000	chr7	116440000	116450000	ENSG00000135269.13	1.1616e-11
chr7	115895010	rs4730719	G	T	chr7	115895000	115900000	chr7	116225000	116230000	ENSG00000135269.13	1.1616e-11
chr7	115895010	rs4730719	G	T	chr7	115895000	115900000	chr7	116445000	116450000	ENSG00000135269.13	1.1616e-11
chr7	115895010	rs4730719	G	T	chr7	115895000	115900000	chr7	116450000	116455000	ENSG00000135269.13	1.1616e-11
chr7	115895235	rs4730720	T	C	chr7	115890000	115900000	chr7	116160000	116170000	ENSG00000135269.13	7.392e-12
chr7	115895235	rs4730720	T	C	chr7	115890000	115900000	chr7	116440000	116450000	ENSG00000135269.13	7.392e-12
chr7	115895235	rs4730720	T	C	chr7	115895000	115900000	chr7	116225000	116230000	ENSG00000135269.13	7.392e-12
chr7	115895235	rs4730720	T	C	chr7	115895000	115900000	chr7	116445000	116450000	ENSG00000135269.13	7.392e-12
chr7	115895235	rs4730720	T	C	chr7	115895000	115900000	chr7	116450000	116455000	ENSG00000135269.13	7.392e-12
chr7	115895433	rs6948556	T	C	chr7	115890000	115900000	chr7	116160000	116170000	ENSG00000135269.13	7.392e-12
chr7	115895433	rs6948556	T	C	chr7	115890000	115900000	chr7	116440000	116450000	ENSG00000135269.13	7.392e-12
chr7	115895433	rs6948556	T	C	chr7	115895000	115900000	chr7	116225000	116230000	ENSG00000135269.13	7.392e-12
chr7	115895433	rs6948556	T	C	chr7	115895000	115900000	chr7	116445000	116450000	ENSG00000135269.13	7.392e-12
chr7	115895433	rs6948556	T	C	chr7	115895000	115900000	chr7	116450000	116455000	ENSG00000135269.13	7.392e-12
chr7	115895718	rs6966770	A	G	chr7	115890000	115900000	chr7	116160000	116170000	ENSG00000135269.13	7.392e-12
chr7	115895718	rs6966770	A	G	chr7	115890000	115900000	chr7	116440000	116450000	ENSG00000135269.13	7.392e-12
chr7	115895718	rs6966770	A	G	chr7	115895000	115900000	chr7	116225000	116230000	ENSG00000135269.13	7.392e-12
chr7	115895718	rs6966770	A	G	chr7	115895000	115900000	chr7	116445000	116450000	ENSG00000135269.13	7.392e-12
chr7	115895718	rs6966770	A	G	chr7	115895000	115900000	chr7	116450000	116455000	ENSG00000135269.13	7.392e-12
chr7	115896049	rs6967695	G	A	chr7	115890000	115900000	chr7	116160000	116170000	ENSG00000135269.13	7.392e-12
chr7	115896049	rs6967695	G	A	chr7	115890000	115900000	chr7	116440000	116450000	ENSG00000135269.13	7.392e-12
chr7	115896049	rs6967695	G	A	chr7	115895000	115900000	chr7	116225000	116230000	ENSG00000135269.13	7.392e-12
chr7	115896049	rs6967695	G	A	chr7	115895000	115900000	chr7	116445000	116450000	ENSG00000135269.13	7.392e-12
chr7	115896049	rs6967695	G	A	chr7	115895000	115900000	chr7	116450000	116455000	ENSG00000135269.13	7.392e-12
chr7	115896716	rs3807981	G	A	chr7	115890000	115900000	chr7	116160000	116170000	ENSG00000135269.13	9.82858e-12
chr7	115896716	rs3807981	G	A	chr7	115890000	115900000	chr7	116440000	116450000	ENSG00000135269.13	9.82858e-12
chr7	115896716	rs3807981	G	A	chr7	115895000	115900000	chr7	116225000	116230000	ENSG00000135269.13	9.82858e-12
chr7	115896716	rs3807981	G	A	chr7	115895000	115900000	chr7	116445000	116450000	ENSG00000135269.13	9.82858e-12
chr7	115896716	rs3807981	G	A	chr7	115895000	115900000	chr7	116450000	116455000	ENSG00000135269.13	9.82858e-12
chr7	115897096	rs2402057	T	C	chr7	115890000	115900000	chr7	116160000	116170000	ENSG00000135269.13	4.88022e-12
chr7	115897096	rs2402057	T	C	chr7	115890000	115900000	chr7	116440000	116450000	ENSG00000135269.13	4.88022e-12
chr7	115897096	rs2402057	T	C	chr7	115895000	115900000	chr7	116225000	116230000	ENSG00000135269.13	4.88022e-12
chr7	115897096	rs2402057	T	C	chr7	115895000	115900000	chr7	116445000	116450000	ENSG00000135269.13	4.88022e-12
chr7	115897096	rs2402057	T	C	chr7	115895000	115900000	chr7	116450000	116455000	ENSG00000135269.13	4.88022e-12
chr7	115897871	rs2896180	A	G	chr7	115890000	115900000	chr7	116160000	116170000	ENSG00000135269.13	6.32055e-12
chr7	115897871	rs2896180	A	G	chr7	115890000	115900000	chr7	116440000	116450000	ENSG00000135269.13	6.32055e-12
chr7	115897871	rs2896180	A	G	chr7	115895000	115900000	chr7	116225000	116230000	ENSG00000135269.13	6.32055e-12
chr7	115897871	rs2896180	A	G	chr7	115895000	115900000	chr7	116445000	116450000	ENSG00000135269.13	6.32055e-12
chr7	115897871	rs2896180	A	G	chr7	115895000	115900000	chr7	116450000	116455000	ENSG00000135269.13	6.32055e-12
chr7	115897884	rs2896181	C	T	chr7	115890000	115900000	chr7	116160000	116170000	ENSG00000135269.13	6.32055e-12
chr7	115897884	rs2896181	C	T	chr7	115890000	115900000	chr7	116440000	116450000	ENSG00000135269.13	6.32055e-12
chr7	115897884	rs2896181	C	T	chr7	115895000	115900000	chr7	116225000	116230000	ENSG00000135269.13	6.32055e-12
chr7	115897884	rs2896181	C	T	chr7	115895000	115900000	chr7	116445000	116450000	ENSG00000135269.13	6.32055e-12
chr7	115897884	rs2896181	C	T	chr7	115895000	115900000	chr7	116450000	116455000	ENSG00000135269.13	6.32055e-12
chr7	115898177	rs3173919	G	C	chr7	115890000	115900000	chr7	116160000	116170000	ENSG00000135269.13	4.70774e-12
chr7	115898177	rs3173919	G	C	chr7	115890000	115900000	chr7	116440000	116450000	ENSG00000135269.13	4.70774e-12
chr7	115898177	rs3173919	G	C	chr7	115895000	115900000	chr7	116225000	116230000	ENSG00000135269.13	4.70774e-12
chr7	115898177	rs3173919	G	C	chr7	115895000	115900000	chr7	116445000	116450000	ENSG00000135269.13	4.70774e-12
chr7	115898177	rs3173919	G	C	chr7	115895000	115900000	chr7	116450000	116455000	ENSG00000135269.13	4.70774e-12
chr7	115898442	rs1141470	G	C	chr7	115890000	115900000	chr7	116160000	116170000	ENSG00000135269.13	7.6994e-12
chr7	115898442	rs1141470	G	C	chr7	115890000	115900000	chr7	116440000	116450000	ENSG00000135269.13	7.6994e-12
chr7	115898442	rs1141470	G	C	chr7	115895000	115900000	chr7	116225000	116230000	ENSG00000135269.13	7.6994e-12
chr7	115898442	rs1141470	G	C	chr7	115895000	115900000	chr7	116445000	116450000	ENSG00000135269.13	7.6994e-12
chr7	115898442	rs1141470	G	C	chr7	115895000	115900000	chr7	116450000	116455000	ENSG00000135269.13	7.6994e-12
chr7	115898885	rs3807982	T	C	chr7	115890000	115900000	chr7	116160000	116170000	ENSG00000135269.13	7.392e-12
chr7	115898885	rs3807982	T	C	chr7	115890000	115900000	chr7	116440000	116450000	ENSG00000135269.13	7.392e-12
chr7	115898885	rs3807982	T	C	chr7	115895000	115900000	chr7	116225000	116230000	ENSG00000135269.13	7.392e-12
chr7	115898885	rs3807982	T	C	chr7	115895000	115900000	chr7	116445000	116450000	ENSG00000135269.13	7.392e-12
chr7	115898885	rs3807982	T	C	chr7	115895000	115900000	chr7	116450000	116455000	ENSG00000135269.13	7.392e-12
chr7	115898991	rs3807983	T	C	chr7	115890000	115900000	chr7	116160000	116170000	ENSG00000135269.13	7.6994e-12
chr7	115898991	rs3807983	T	C	chr7	115890000	115900000	chr7	116440000	116450000	ENSG00000135269.13	7.6994e-12
chr7	115898991	rs3807983	T	C	chr7	115895000	115900000	chr7	116225000	116230000	ENSG00000135269.13	7.6994e-12
chr7	115898991	rs3807983	T	C	chr7	115895000	115900000	chr7	116445000	116450000	ENSG00000135269.13	7.6994e-12
chr7	115898991	rs3807983	T	C	chr7	115895000	115900000	chr7	116450000	116455000	ENSG00000135269.13	7.6994e-12
chr7	115900394	rs10500059	C	T	chr7	115890000	115900000	chr7	116160000	116170000	ENSG00000135269.13	1.53975e-11
chr7	115900394	rs10500059	C	T	chr7	115890000	115900000	chr7	116440000	116450000	ENSG00000135269.13	1.53975e-11
chr7	115900394	rs10500059	C	T	chr7	115895000	115900000	chr7	116225000	116230000	ENSG00000135269.13	1.53975e-11
chr7	115900394	rs10500059	C	T	chr7	115895000	115900000	chr7	116445000	116450000	ENSG00000135269.13	1.53975e-11
chr7	115900394	rs10500059	C	T	chr7	115895000	115900000	chr7	116450000	116455000	ENSG00000135269.13	1.53975e-11
chr7	115900686	rs10500060	C	T	chr7	115890000	115900000	chr7	116160000	116170000	ENSG00000135269.13	2.41897e-11
chr7	115900686	rs10500060	C	T	chr7	115890000	115900000	chr7	116440000	116450000	ENSG00000135269.13	2.41897e-11
chr7	115900686	rs10500060	C	T	chr7	115895000	115900000	chr7	116225000	116230000	ENSG00000135269.13	2.41897e-11
chr7	115900686	rs10500060	C	T	chr7	115895000	115900000	chr7	116445000	116450000	ENSG00000135269.13	2.41897e-11
chr7	115900686	rs10500060	C	T	chr7	115895000	115900000	chr7	116450000	116455000	ENSG00000135269.13	2.41897e-11
chr7	115904052	rs4730723	T	C	chr7	115890000	115900000	chr7	116160000	116170000	ENSG00000135269.13	2.45646e-09
chr7	115904052	rs4730723	T	C	chr7	115890000	115900000	chr7	116440000	116450000	ENSG00000135269.13	2.45646e-09
chr7	115904052	rs4730723	T	C	chr7	115895000	115900000	chr7	116225000	116230000	ENSG00000135269.13	2.45646e-09
chr7	115904052	rs4730723	T	C	chr7	115895000	115900000	chr7	116445000	116450000	ENSG00000135269.13	2.45646e-09
chr7	115904052	rs4730723	T	C	chr7	115895000	115900000	chr7	116450000	116455000	ENSG00000135269.13	2.45646e-09
chr13	44397815	rs9533634	T	C	chr13	44375000	44400000	chr13	43150000	43175000	ENSG00000179630.6	7.86433e-07
chr13	44397815	rs9533634	T	C	chr13	44375000	44400000	chr13	43525000	43550000	ENSG00000179630.6	7.86433e-07
chr13	44397815	rs9533634	T	C	chr13	44375000	44400000	chr13	43650000	43675000	ENSG00000179630.6	7.86433e-07
chr13	44457925	rs3764147	A	G	chr13	44450000	44460000	chr13	43560000	43570000	ENSG00000179630.6	1.00834e-06
Artery_Aorta
Adipose_Subcutaneous
chr2	232058493	rs2368563	A	G	chr2	232055000	232060000	chr2	231970000	231975000	ENSG00000204128.5	4.18425e-07
chr2	232058493	rs2368563	A	G	chr2	232060000	232065000	chr2	231970000	231975000	ENSG00000204128.5	4.18425e-07
chr2	232058493	rs2368563	A	G	chr2	232060000	232070000	chr2	231970000	231980000	ENSG00000204128.5	4.18425e-07
chr2	232060843	rs60664562	T	A	chr2	232055000	232060000	chr2	231970000	231975000	ENSG00000204128.5	2.46609e-07
chr2	232060843	rs60664562	T	A	chr2	232060000	232065000	chr2	231970000	231975000	ENSG00000204128.5	2.46609e-07
chr2	232060843	rs60664562	T	A	chr2	232060000	232070000	chr2	231970000	231980000	ENSG00000204128.5	2.46609e-07
chr2	232061520	rs62197322	A	G	chr2	232055000	232060000	chr2	231970000	231975000	ENSG00000204128.5	1.35588e-07
chr2	232061520	rs62197322	A	G	chr2	232060000	232065000	chr2	231970000	231975000	ENSG00000204128.5	1.35588e-07
chr2	232061520	rs62197322	A	G	chr2	232060000	232070000	chr2	231970000	231980000	ENSG00000204128.5	1.35588e-07
chr5	158706713	rs13153734	C	T	chr5	158700000	158710000	chr5	158590000	158600000	ENSG00000245812.2	1.67476e-05
chr5	158706713	rs13153734	C	T	chr5	158700000	158725000	chr5	158575000	158600000	ENSG00000245812.2	1.67476e-05
chr5	158706713	rs13153734	C	T	chr5	158700000	158725000	chr5	159375000	159400000	ENSG00000245812.2	1.67476e-05
chr5	158706713	rs13153734	C	T	chr5	158710000	158720000	chr5	159820000	159830000	ENSG00000245812.2	1.67476e-05
chr5	158710998	rs35046837	G	A	chr5	158700000	158710000	chr5	158590000	158600000	ENSG00000245812.2	1.61943e-05
chr5	158710998	rs35046837	G	A	chr5	158700000	158725000	chr5	158575000	158600000	ENSG00000245812.2	1.61943e-05
chr5	158710998	rs35046837	G	A	chr5	158700000	158725000	chr5	159375000	159400000	ENSG00000245812.2	1.61943e-05
chr5	158710998	rs35046837	G	A	chr5	158710000	158720000	chr5	159820000	159830000	ENSG00000245812.2	1.61943e-05
chr5	158717068	rs13161132	A	C	chr5	158700000	158725000	chr5	158575000	158600000	ENSG00000245812.2	1.37745e-05
chr5	158717068	rs13161132	A	C	chr5	158700000	158725000	chr5	159375000	159400000	ENSG00000245812.2	1.37745e-05
chr5	158717068	rs13161132	A	C	chr5	158710000	158720000	chr5	159820000	159830000	ENSG00000245812.2	1.37745e-05
chr5	158717994	rs62378747	C	T	chr5	158700000	158725000	chr5	158575000	158600000	ENSG00000245812.2	1.67476e-05
chr5	158717994	rs62378747	C	T	chr5	158700000	158725000	chr5	159375000	159400000	ENSG00000245812.2	1.67476e-05
chr5	158717994	rs62378747	C	T	chr5	158710000	158720000	chr5	159820000	159830000	ENSG00000245812.2	1.67476e-05
chr5	158723293	rs1529710	C	T	chr5	158700000	158725000	chr5	158575000	158600000	ENSG00000245812.2	1.67476e-05
chr5	158723293	rs1529710	C	T	chr5	158700000	158725000	chr5	159375000	159400000	ENSG00000245812.2	1.67476e-05
chr5	158723293	rs1529710	C	T	chr5	158710000	158720000	chr5	159820000	159830000	ENSG00000245812.2	1.67476e-05
chr5	158724949	rs2116820	C	T	chr5	158700000	158725000	chr5	158575000	158600000	ENSG00000245812.2	1.67476e-05
chr5	158724949	rs2116820	C	T	chr5	158700000	158725000	chr5	159375000	159400000	ENSG00000245812.2	1.67476e-05
chr5	158724949	rs2116820	C	T	chr5	158710000	158720000	chr5	159820000	159830000	ENSG00000245812.2	1.67476e-05
chr5	158728642	rs62378748	T	C	chr5	158700000	158725000	chr5	158575000	158600000	ENSG00000245812.2	2.34029e-05
chr5	158728642	rs62378748	T	C	chr5	158700000	158725000	chr5	159375000	159400000	ENSG00000245812.2	2.34029e-05
chr6	32606274	rs113219465	C	T	chr6	32610000	32620000	chr6	45660000	45670000	ENSG00000198502.5	1.04242e-05
chr6	32606274	rs113219465	C	T	chr6	32600000	32625000	chr6	45650000	45675000	ENSG00000198502.5	1.04242e-05
chr6	32608762	rs80154958	T	C	chr6	32610000	32620000	chr6	45660000	45670000	ENSG00000198502.5	7.67288e-06
chr6	32608762	rs80154958	T	C	chr6	32600000	32625000	chr6	45650000	45675000	ENSG00000198502.5	7.67288e-06
chr6	32610310	rs113551974	C	T	chr6	32610000	32620000	chr6	45660000	45670000	ENSG00000198502.5	7.67288e-06
chr6	32610310	rs113551974	C	T	chr6	32600000	32625000	chr6	45650000	45675000	ENSG00000198502.5	7.67288e-06
chr6	32611624	rs73409538	G	T	chr6	32610000	32620000	chr6	45660000	45670000	ENSG00000198502.5	2.08503e-05
chr6	32611624	rs73409538	G	T	chr6	32600000	32625000	chr6	45650000	45675000	ENSG00000198502.5	2.08503e-05
chr6	45886740	rs12665031	C	T	chr6	45890000	45895000	chr6	44435000	44440000	ENSG00000112782.11	5.14859e-05
chr6	45886740	rs12665031	C	T	chr6	45890000	45900000	chr6	44440000	44450000	ENSG00000112782.11	5.14859e-05
chr6	45886740	rs12665031	C	T	chr6	45890000	45895000	chr6	44560000	44565000	ENSG00000112782.11	5.14859e-05
chr6	45886740	rs12665031	C	T	chr6	45890000	45900000	chr6	44600000	44610000	ENSG00000112782.11	5.14859e-05
chr6	45886740	rs12665031	C	T	chr6	45890000	45895000	chr6	44620000	44625000	ENSG00000112782.11	5.14859e-05
chr6	45886740	rs12665031	C	T	chr6	45890000	45900000	chr6	44620000	44630000	ENSG00000112782.11	5.14859e-05
chr6	45886740	rs12665031	C	T	chr6	45890000	45895000	chr6	45385000	45390000	ENSG00000112782.11	5.14859e-05
chr6	45886740	rs12665031	C	T	chr6	45890000	45900000	chr6	45680000	45690000	ENSG00000112782.11	5.14859e-05
chr6	45886740	rs12665031	C	T	chr6	45875000	45900000	chr6	45375000	45400000	ENSG00000112782.11	5.14859e-05
chr6	45887270	rs3777548	G	A	chr6	45890000	45895000	chr6	44435000	44440000	ENSG00000112782.11	5.14859e-05
chr6	45887270	rs3777548	G	A	chr6	45890000	45900000	chr6	44440000	44450000	ENSG00000112782.11	5.14859e-05
chr6	45887270	rs3777548	G	A	chr6	45890000	45895000	chr6	44560000	44565000	ENSG00000112782.11	5.14859e-05
chr6	45887270	rs3777548	G	A	chr6	45890000	45900000	chr6	44600000	44610000	ENSG00000112782.11	5.14859e-05
chr6	45887270	rs3777548	G	A	chr6	45890000	45895000	chr6	44620000	44625000	ENSG00000112782.11	5.14859e-05
chr6	45887270	rs3777548	G	A	chr6	45890000	45900000	chr6	44620000	44630000	ENSG00000112782.11	5.14859e-05
chr6	45887270	rs3777548	G	A	chr6	45890000	45895000	chr6	45385000	45390000	ENSG00000112782.11	5.14859e-05
chr6	45887270	rs3777548	G	A	chr6	45890000	45900000	chr6	45680000	45690000	ENSG00000112782.11	5.14859e-05
chr6	45887270	rs3777548	G	A	chr6	45875000	45900000	chr6	45375000	45400000	ENSG00000112782.11	5.14859e-05
chr6	45887319	rs1361215	C	T	chr6	45890000	45895000	chr6	44435000	44440000	ENSG00000112782.11	5.14859e-05
chr6	45887319	rs1361215	C	T	chr6	45890000	45900000	chr6	44440000	44450000	ENSG00000112782.11	5.14859e-05
chr6	45887319	rs1361215	C	T	chr6	45890000	45895000	chr6	44560000	44565000	ENSG00000112782.11	5.14859e-05
chr6	45887319	rs1361215	C	T	chr6	45890000	45900000	chr6	44600000	44610000	ENSG00000112782.11	5.14859e-05
chr6	45887319	rs1361215	C	T	chr6	45890000	45895000	chr6	44620000	44625000	ENSG00000112782.11	5.14859e-05
chr6	45887319	rs1361215	C	T	chr6	45890000	45900000	chr6	44620000	44630000	ENSG00000112782.11	5.14859e-05
chr6	45887319	rs1361215	C	T	chr6	45890000	45895000	chr6	45385000	45390000	ENSG00000112782.11	5.14859e-05
chr6	45887319	rs1361215	C	T	chr6	45890000	45900000	chr6	45680000	45690000	ENSG00000112782.11	5.14859e-05
chr6	45887319	rs1361215	C	T	chr6	45875000	45900000	chr6	45375000	45400000	ENSG00000112782.11	5.14859e-05
chr6	45887421	rs1416167	A	T	chr6	45890000	45895000	chr6	44435000	44440000	ENSG00000112782.11	2.38156e-05
chr6	45887421	rs1416167	A	T	chr6	45890000	45900000	chr6	44440000	44450000	ENSG00000112782.11	2.38156e-05
chr6	45887421	rs1416167	A	T	chr6	45890000	45895000	chr6	44560000	44565000	ENSG00000112782.11	2.38156e-05
chr6	45887421	rs1416167	A	T	chr6	45890000	45900000	chr6	44600000	44610000	ENSG00000112782.11	2.38156e-05
chr6	45887421	rs1416167	A	T	chr6	45890000	45895000	chr6	44620000	44625000	ENSG00000112782.11	2.38156e-05
chr6	45887421	rs1416167	A	T	chr6	45890000	45900000	chr6	44620000	44630000	ENSG00000112782.11	2.38156e-05
chr6	45887421	rs1416167	A	T	chr6	45890000	45895000	chr6	45385000	45390000	ENSG00000112782.11	2.38156e-05
chr6	45887421	rs1416167	A	T	chr6	45890000	45900000	chr6	45680000	45690000	ENSG00000112782.11	2.38156e-05
chr6	45887421	rs1416167	A	T	chr6	45875000	45900000	chr6	45375000	45400000	ENSG00000112782.11	2.38156e-05
chr6	45887576	rs9369590	T	C	chr6	45890000	45895000	chr6	44435000	44440000	ENSG00000112782.11	5.14859e-05
chr6	45887576	rs9369590	T	C	chr6	45890000	45900000	chr6	44440000	44450000	ENSG00000112782.11	5.14859e-05
chr6	45887576	rs9369590	T	C	chr6	45890000	45895000	chr6	44560000	44565000	ENSG00000112782.11	5.14859e-05
chr6	45887576	rs9369590	T	C	chr6	45890000	45900000	chr6	44600000	44610000	ENSG00000112782.11	5.14859e-05
chr6	45887576	rs9369590	T	C	chr6	45890000	45895000	chr6	44620000	44625000	ENSG00000112782.11	5.14859e-05
chr6	45887576	rs9369590	T	C	chr6	45890000	45900000	chr6	44620000	44630000	ENSG00000112782.11	5.14859e-05
chr6	45887576	rs9369590	T	C	chr6	45890000	45895000	chr6	45385000	45390000	ENSG00000112782.11	5.14859e-05
chr6	45887576	rs9369590	T	C	chr6	45890000	45900000	chr6	45680000	45690000	ENSG00000112782.11	5.14859e-05
chr6	45887576	rs9369590	T	C	chr6	45875000	45900000	chr6	45375000	45400000	ENSG00000112782.11	5.14859e-05
chr6	45887643	rs3822876	G	T	chr6	45890000	45895000	chr6	44435000	44440000	ENSG00000112782.11	5.14859e-05
chr6	45887643	rs3822876	G	T	chr6	45890000	45900000	chr6	44440000	44450000	ENSG00000112782.11	5.14859e-05
chr6	45887643	rs3822876	G	T	chr6	45890000	45895000	chr6	44560000	44565000	ENSG00000112782.11	5.14859e-05
chr6	45887643	rs3822876	G	T	chr6	45890000	45900000	chr6	44600000	44610000	ENSG00000112782.11	5.14859e-05
chr6	45887643	rs3822876	G	T	chr6	45890000	45895000	chr6	44620000	44625000	ENSG00000112782.11	5.14859e-05
chr6	45887643	rs3822876	G	T	chr6	45890000	45900000	chr6	44620000	44630000	ENSG00000112782.11	5.14859e-05
chr6	45887643	rs3822876	G	T	chr6	45890000	45895000	chr6	45385000	45390000	ENSG00000112782.11	5.14859e-05
chr6	45887643	rs3822876	G	T	chr6	45890000	45900000	chr6	45680000	45690000	ENSG00000112782.11	5.14859e-05
chr6	45887643	rs3822876	G	T	chr6	45875000	45900000	chr6	45375000	45400000	ENSG00000112782.11	5.14859e-05
chr6	45887903	rs3822878	G	A	chr6	45890000	45895000	chr6	44435000	44440000	ENSG00000112782.11	5.14859e-05
chr6	45887903	rs3822878	G	A	chr6	45890000	45900000	chr6	44440000	44450000	ENSG00000112782.11	5.14859e-05
chr6	45887903	rs3822878	G	A	chr6	45890000	45895000	chr6	44560000	44565000	ENSG00000112782.11	5.14859e-05
chr6	45887903	rs3822878	G	A	chr6	45890000	45900000	chr6	44600000	44610000	ENSG00000112782.11	5.14859e-05
chr6	45887903	rs3822878	G	A	chr6	45890000	45895000	chr6	44620000	44625000	ENSG00000112782.11	5.14859e-05
chr6	45887903	rs3822878	G	A	chr6	45890000	45900000	chr6	44620000	44630000	ENSG00000112782.11	5.14859e-05
chr6	45887903	rs3822878	G	A	chr6	45890000	45895000	chr6	45385000	45390000	ENSG00000112782.11	5.14859e-05
chr6	45887903	rs3822878	G	A	chr6	45890000	45900000	chr6	45680000	45690000	ENSG00000112782.11	5.14859e-05
chr6	45887903	rs3822878	G	A	chr6	45875000	45900000	chr6	45375000	45400000	ENSG00000112782.11	5.14859e-05
chr6	45887922	rs3822879	A	T	chr6	45890000	45895000	chr6	44435000	44440000	ENSG00000112782.11	5.14859e-05
chr6	45887922	rs3822879	A	T	chr6	45890000	45900000	chr6	44440000	44450000	ENSG00000112782.11	5.14859e-05
chr6	45887922	rs3822879	A	T	chr6	45890000	45895000	chr6	44560000	44565000	ENSG00000112782.11	5.14859e-05
chr6	45887922	rs3822879	A	T	chr6	45890000	45900000	chr6	44600000	44610000	ENSG00000112782.11	5.14859e-05
chr6	45887922	rs3822879	A	T	chr6	45890000	45895000	chr6	44620000	44625000	ENSG00000112782.11	5.14859e-05
chr6	45887922	rs3822879	A	T	chr6	45890000	45900000	chr6	44620000	44630000	ENSG00000112782.11	5.14859e-05
chr6	45887922	rs3822879	A	T	chr6	45890000	45895000	chr6	45385000	45390000	ENSG00000112782.11	5.14859e-05
chr6	45887922	rs3822879	A	T	chr6	45890000	45900000	chr6	45680000	45690000	ENSG00000112782.11	5.14859e-05
chr6	45887922	rs3822879	A	T	chr6	45875000	45900000	chr6	45375000	45400000	ENSG00000112782.11	5.14859e-05
chr6	45887939	rs3822880	C	T	chr6	45890000	45895000	chr6	44435000	44440000	ENSG00000112782.11	5.11206e-05
chr6	45887939	rs3822880	C	T	chr6	45890000	45900000	chr6	44440000	44450000	ENSG00000112782.11	5.11206e-05
chr6	45887939	rs3822880	C	T	chr6	45890000	45895000	chr6	44560000	44565000	ENSG00000112782.11	5.11206e-05
chr6	45887939	rs3822880	C	T	chr6	45890000	45900000	chr6	44600000	44610000	ENSG00000112782.11	5.11206e-05
chr6	45887939	rs3822880	C	T	chr6	45890000	45895000	chr6	44620000	44625000	ENSG00000112782.11	5.11206e-05
chr6	45887939	rs3822880	C	T	chr6	45890000	45900000	chr6	44620000	44630000	ENSG00000112782.11	5.11206e-05
chr6	45887939	rs3822880	C	T	chr6	45890000	45895000	chr6	45385000	45390000	ENSG00000112782.11	5.11206e-05
chr6	45887939	rs3822880	C	T	chr6	45890000	45900000	chr6	45680000	45690000	ENSG00000112782.11	5.11206e-05
chr6	45887939	rs3822880	C	T	chr6	45875000	45900000	chr6	45375000	45400000	ENSG00000112782.11	5.11206e-05
chr6	45888022	rs3822881	A	T	chr6	45890000	45895000	chr6	44435000	44440000	ENSG00000112782.11	5.14859e-05
chr6	45888022	rs3822881	A	T	chr6	45890000	45900000	chr6	44440000	44450000	ENSG00000112782.11	5.14859e-05
chr6	45888022	rs3822881	A	T	chr6	45890000	45895000	chr6	44560000	44565000	ENSG00000112782.11	5.14859e-05
chr6	45888022	rs3822881	A	T	chr6	45890000	45900000	chr6	44600000	44610000	ENSG00000112782.11	5.14859e-05
chr6	45888022	rs3822881	A	T	chr6	45890000	45895000	chr6	44620000	44625000	ENSG00000112782.11	5.14859e-05
chr6	45888022	rs3822881	A	T	chr6	45890000	45900000	chr6	44620000	44630000	ENSG00000112782.11	5.14859e-05
chr6	45888022	rs3822881	A	T	chr6	45890000	45895000	chr6	45385000	45390000	ENSG00000112782.11	5.14859e-05
chr6	45888022	rs3822881	A	T	chr6	45890000	45900000	chr6	45680000	45690000	ENSG00000112782.11	5.14859e-05
chr6	45888022	rs3822881	A	T	chr6	45875000	45900000	chr6	45375000	45400000	ENSG00000112782.11	5.14859e-05
chr6	45888073	rs3729618	A	G	chr6	45890000	45895000	chr6	44435000	44440000	ENSG00000112782.11	5.14859e-05
chr6	45888073	rs3729618	A	G	chr6	45890000	45900000	chr6	44440000	44450000	ENSG00000112782.11	5.14859e-05
chr6	45888073	rs3729618	A	G	chr6	45890000	45895000	chr6	44560000	44565000	ENSG00000112782.11	5.14859e-05
chr6	45888073	rs3729618	A	G	chr6	45890000	45900000	chr6	44600000	44610000	ENSG00000112782.11	5.14859e-05
chr6	45888073	rs3729618	A	G	chr6	45890000	45895000	chr6	44620000	44625000	ENSG00000112782.11	5.14859e-05
chr6	45888073	rs3729618	A	G	chr6	45890000	45900000	chr6	44620000	44630000	ENSG00000112782.11	5.14859e-05
chr6	45888073	rs3729618	A	G	chr6	45890000	45895000	chr6	45385000	45390000	ENSG00000112782.11	5.14859e-05
chr6	45888073	rs3729618	A	G	chr6	45890000	45900000	chr6	45680000	45690000	ENSG00000112782.11	5.14859e-05
chr6	45888073	rs3729618	A	G	chr6	45875000	45900000	chr6	45375000	45400000	ENSG00000112782.11	5.14859e-05
chr6	45889793	rs12204991	A	T	chr6	45890000	45895000	chr6	44435000	44440000	ENSG00000112782.11	3.51278e-05
chr6	45889793	rs12204991	A	T	chr6	45890000	45900000	chr6	44440000	44450000	ENSG00000112782.11	3.51278e-05
chr6	45889793	rs12204991	A	T	chr6	45890000	45895000	chr6	44560000	44565000	ENSG00000112782.11	3.51278e-05
chr6	45889793	rs12204991	A	T	chr6	45890000	45900000	chr6	44600000	44610000	ENSG00000112782.11	3.51278e-05
chr6	45889793	rs12204991	A	T	chr6	45890000	45895000	chr6	44620000	44625000	ENSG00000112782.11	3.51278e-05
chr6	45889793	rs12204991	A	T	chr6	45890000	45900000	chr6	44620000	44630000	ENSG00000112782.11	3.51278e-05
chr6	45889793	rs12204991	A	T	chr6	45890000	45895000	chr6	45385000	45390000	ENSG00000112782.11	3.51278e-05
chr6	45889793	rs12204991	A	T	chr6	45890000	45900000	chr6	45680000	45690000	ENSG00000112782.11	3.51278e-05
chr6	45889793	rs12204991	A	T	chr6	45875000	45900000	chr6	45375000	45400000	ENSG00000112782.11	3.51278e-05
chr6	45892487	rs9367229	T	C	chr6	45895000	45900000	chr6	46375000	46380000	ENSG00000112782.11	3.53831e-05
chr6	45892487	rs9367229	T	C	chr6	45890000	45895000	chr6	44435000	44440000	ENSG00000112782.11	3.53831e-05
chr6	45892487	rs9367229	T	C	chr6	45890000	45900000	chr6	44440000	44450000	ENSG00000112782.11	3.53831e-05
chr6	45892487	rs9367229	T	C	chr6	45890000	45895000	chr6	44560000	44565000	ENSG00000112782.11	3.53831e-05
chr6	45892487	rs9367229	T	C	chr6	45890000	45900000	chr6	44600000	44610000	ENSG00000112782.11	3.53831e-05
chr6	45892487	rs9367229	T	C	chr6	45890000	45895000	chr6	44620000	44625000	ENSG00000112782.11	3.53831e-05
chr6	45892487	rs9367229	T	C	chr6	45890000	45900000	chr6	44620000	44630000	ENSG00000112782.11	3.53831e-05
chr6	45892487	rs9367229	T	C	chr6	45890000	45895000	chr6	45385000	45390000	ENSG00000112782.11	3.53831e-05
chr6	45892487	rs9367229	T	C	chr6	45890000	45900000	chr6	45680000	45690000	ENSG00000112782.11	3.53831e-05
chr6	45892487	rs9367229	T	C	chr6	45875000	45900000	chr6	45375000	45400000	ENSG00000112782.11	3.53831e-05
chr7	26702506	rs757129	C	G	chr7	26700000	26725000	chr7	26100000	26125000	ENSG00000122592.6	2.6823e-05
chr7	26702506	rs757129	C	G	chr7	26700000	26710000	chr7	26130000	26140000	ENSG00000122592.6	2.6823e-05
chr7	26702506	rs757129	C	G	chr7	26700000	26725000	chr7	26225000	26250000	ENSG00000122592.6	2.6823e-05
chr7	26702506	rs757129	C	G	chr7	26705000	26710000	chr7	25930000	25935000	ENSG00000122592.6	2.6823e-05
chr7	26702506	rs757129	C	G	chr7	26705000	26710000	chr7	26405000	26410000	ENSG00000122592.6	2.6823e-05
chr7	26702506	rs757129	C	G	chr7	26705000	26710000	chr7	26410000	26415000	ENSG00000122592.6	2.6823e-05
chr7	115897222	rs2402058	A	G	chr7	115890000	115900000	chr7	116160000	116170000	ENSG00000237870.2	6.55552e-06
chr7	115897222	rs2402058	A	G	chr7	115890000	115900000	chr7	116440000	116450000	ENSG00000237870.2	6.55552e-06
chr7	115897222	rs2402058	A	G	chr7	115895000	115900000	chr7	116225000	116230000	ENSG00000237870.2	6.55552e-06
chr7	115897222	rs2402058	A	G	chr7	115895000	115900000	chr7	116445000	116450000	ENSG00000237870.2	6.55552e-06
chr7	115897222	rs2402058	A	G	chr7	115895000	115900000	chr7	116450000	116455000	ENSG00000237870.2	6.55552e-06
chr7	115897242	rs2402059	T	G	chr7	115890000	115900000	chr7	116160000	116170000	ENSG00000237870.2	6.55552e-06
chr7	115897242	rs2402059	T	G	chr7	115890000	115900000	chr7	116440000	116450000	ENSG00000237870.2	6.55552e-06
chr7	115897242	rs2402059	T	G	chr7	115895000	115900000	chr7	116225000	116230000	ENSG00000237870.2	6.55552e-06
chr7	115897242	rs2402059	T	G	chr7	115895000	115900000	chr7	116445000	116450000	ENSG00000237870.2	6.55552e-06
chr7	115897242	rs2402059	T	G	chr7	115895000	115900000	chr7	116450000	116455000	ENSG00000237870.2	6.55552e-06
chr7	115899335	rs4730721	T	A	chr7	115890000	115900000	chr7	116160000	116170000	ENSG00000237870.2	8.33831e-06
chr7	115899335	rs4730721	T	A	chr7	115890000	115900000	chr7	116440000	116450000	ENSG00000237870.2	8.33831e-06
chr7	115899335	rs4730721	T	A	chr7	115895000	115900000	chr7	116225000	116230000	ENSG00000237870.2	8.33831e-06
chr7	115899335	rs4730721	T	A	chr7	115895000	115900000	chr7	116445000	116450000	ENSG00000237870.2	8.33831e-06
chr7	115899335	rs4730721	T	A	chr7	115895000	115900000	chr7	116450000	116455000	ENSG00000237870.2	8.33831e-06
chr7	115900262	rs10242959	C	T	chr7	115890000	115900000	chr7	116160000	116170000	ENSG00000237870.2	4.85148e-06
chr7	115900262	rs10242959	C	T	chr7	115890000	115900000	chr7	116440000	116450000	ENSG00000237870.2	4.85148e-06
chr7	115900262	rs10242959	C	T	chr7	115895000	115900000	chr7	116225000	116230000	ENSG00000237870.2	4.85148e-06
chr7	115900262	rs10242959	C	T	chr7	115895000	115900000	chr7	116445000	116450000	ENSG00000237870.2	4.85148e-06
chr7	115900262	rs10242959	C	T	chr7	115895000	115900000	chr7	116450000	116455000	ENSG00000237870.2	4.85148e-06
chr7	115900353	rs10261531	T	A	chr7	115890000	115900000	chr7	116160000	116170000	ENSG00000237870.2	5.07857e-06
chr7	115900353	rs10261531	T	A	chr7	115890000	115900000	chr7	116440000	116450000	ENSG00000237870.2	5.07857e-06
chr7	115900353	rs10261531	T	A	chr7	115895000	115900000	chr7	116225000	116230000	ENSG00000237870.2	5.07857e-06
chr7	115900353	rs10261531	T	A	chr7	115895000	115900000	chr7	116445000	116450000	ENSG00000237870.2	5.07857e-06
chr7	115900353	rs10261531	T	A	chr7	115895000	115900000	chr7	116450000	116455000	ENSG00000237870.2	5.07857e-06
chr7	115900724	rs10500061	C	G	chr7	115890000	115900000	chr7	116160000	116170000	ENSG00000237870.2	4.93285e-06
chr7	115900724	rs10500061	C	G	chr7	115890000	115900000	chr7	116440000	116450000	ENSG00000237870.2	4.93285e-06
chr7	115900724	rs10500061	C	G	chr7	115895000	115900000	chr7	116225000	116230000	ENSG00000237870.2	4.93285e-06
chr7	115900724	rs10500061	C	G	chr7	115895000	115900000	chr7	116445000	116450000	ENSG00000237870.2	4.93285e-06
chr7	115900724	rs10500061	C	G	chr7	115895000	115900000	chr7	116450000	116455000	ENSG00000237870.2	4.93285e-06
chr7	115900820	rs60927526	T	G	chr7	115890000	115900000	chr7	116160000	116170000	ENSG00000237870.2	8.08256e-06
chr7	115900820	rs60927526	T	G	chr7	115890000	115900000	chr7	116440000	116450000	ENSG00000237870.2	8.08256e-06
chr7	115900820	rs60927526	T	G	chr7	115895000	115900000	chr7	116225000	116230000	ENSG00000237870.2	8.08256e-06
chr7	115900820	rs60927526	T	G	chr7	115895000	115900000	chr7	116445000	116450000	ENSG00000237870.2	8.08256e-06
chr7	115900820	rs60927526	T	G	chr7	115895000	115900000	chr7	116450000	116455000	ENSG00000237870.2	8.08256e-06
chr11	64129722	rs538147	G	A	chr11	64130000	64140000	chr11	64410000	64420000	ENSG00000236935.1	2.06215e-05
chr11	64412891	rs11820322	C	T	chr11	64410000	64420000	chr11	64130000	64140000	ENSG00000110076.14	1.76616e-05
chr11	64412891	rs11820322	C	T	chr11	64410000	64420000	chr11	64320000	64330000	ENSG00000110076.14	1.76616e-05
chr14	96030442	rs7152619	T	C	chr14	96030000	96040000	chr14	96460000	96470000	ENSG00000182512.4	9.34469e-06
chr14	96030442	rs7152619	T	C	chr14	96020000	96030000	chr14	96460000	96470000	ENSG00000182512.4	9.34469e-06
chr14	96030442	rs7152619	T	C	chr14	96025000	96030000	chr14	96460000	96465000	ENSG00000182512.4	9.34469e-06
chr14	96030763	rs8014367	C	T	chr14	96030000	96040000	chr14	96460000	96470000	ENSG00000182512.4	1.68764e-05
chr14	96030763	rs8014367	C	T	chr14	96020000	96030000	chr14	96460000	96470000	ENSG00000182512.4	1.68764e-05
chr14	96030763	rs8014367	C	T	chr14	96025000	96030000	chr14	96460000	96465000	ENSG00000182512.4	1.68764e-05
chr14	96031957	rs9323929	C	T	chr14	96030000	96040000	chr14	96460000	96470000	ENSG00000182512.4	2.0606e-05
chr14	96031957	rs9323929	C	T	chr14	96020000	96030000	chr14	96460000	96470000	ENSG00000182512.4	2.0606e-05
chr14	96031957	rs9323929	C	T	chr14	96025000	96030000	chr14	96460000	96465000	ENSG00000182512.4	2.0606e-05
chr20	13786587	rs6079180	A	G	chr20	13790000	13800000	chr20	14030000	14040000	ENSG00000101247.13	8.06001e-28
Adipose_Visceral_Omentum
chr2	232058493	rs2368563	A	G	chr2	232055000	232060000	chr2	231970000	231975000	ENSG00000204128.5	2.23288e-08
chr2	232058493	rs2368563	A	G	chr2	232060000	232065000	chr2	231970000	231975000	ENSG00000204128.5	2.23288e-08
chr2	232058493	rs2368563	A	G	chr2	232060000	232070000	chr2	231970000	231980000	ENSG00000204128.5	2.23288e-08
chr2	232060843	rs60664562	T	A	chr2	232055000	232060000	chr2	231970000	231975000	ENSG00000204128.5	6.29418e-09
chr2	232060843	rs60664562	T	A	chr2	232060000	232065000	chr2	231970000	231975000	ENSG00000204128.5	6.29418e-09
chr2	232060843	rs60664562	T	A	chr2	232060000	232070000	chr2	231970000	231980000	ENSG00000204128.5	6.29418e-09
chr2	232061520	rs62197322	A	G	chr2	232055000	232060000	chr2	231970000	231975000	ENSG00000204128.5	1.5487e-08
chr2	232061520	rs62197322	A	G	chr2	232060000	232065000	chr2	231970000	231975000	ENSG00000204128.5	1.5487e-08
chr2	232061520	rs62197322	A	G	chr2	232060000	232070000	chr2	231970000	231980000	ENSG00000204128.5	1.5487e-08
chr6	32606274	rs113219465	C	T	chr6	32610000	32620000	chr6	45660000	45670000	ENSG00000198502.5	7.66474e-06
chr6	32606274	rs113219465	C	T	chr6	32600000	32625000	chr6	45650000	45675000	ENSG00000198502.5	7.66474e-06
chr6	32608762	rs80154958	T	C	chr6	32610000	32620000	chr6	45660000	45670000	ENSG00000198502.5	5.85733e-06
chr6	32608762	rs80154958	T	C	chr6	32600000	32625000	chr6	45650000	45675000	ENSG00000198502.5	5.85733e-06
chr6	32610310	rs113551974	C	T	chr6	32610000	32620000	chr6	45660000	45670000	ENSG00000198502.5	5.85733e-06
chr6	32610310	rs113551974	C	T	chr6	32600000	32625000	chr6	45650000	45675000	ENSG00000198502.5	5.85733e-06
chr6	32611624	rs73409538	G	T	chr6	32610000	32620000	chr6	45660000	45670000	ENSG00000198502.5	5.85733e-06
chr6	32611624	rs73409538	G	T	chr6	32600000	32625000	chr6	45650000	45675000	ENSG00000198502.5	5.85733e-06
chr6	32629931	rs41542812	C	G	chr6	32600000	32625000	chr6	45650000	45675000	ENSG00000198502.5	1.38236e-05
chr7	115860783	rs1004107	A	T	chr7	115865000	115870000	chr7	115830000	115835000	ENSG00000135269.13	4.85512e-05
chr7	115861660	rs9969224	T	C	chr7	115865000	115870000	chr7	115830000	115835000	ENSG00000135269.13	4.85512e-05
chr7	115862902	rs1000966	A	G	chr7	115865000	115870000	chr7	115830000	115835000	ENSG00000135269.13	4.85512e-05
chr7	115863446	rs3807968	G	A	chr7	115865000	115870000	chr7	115830000	115835000	ENSG00000135269.13	4.85512e-05
chr7	115880277	rs3807975	G	A	chr7	115870000	115880000	chr7	115810000	115820000	ENSG00000135269.13	4.66283e-05
chr7	115880277	rs3807975	G	A	chr7	115875000	115880000	chr7	115815000	115820000	ENSG00000135269.13	4.66283e-05
chr7	115881159	rs66652906	G	A	chr7	115870000	115880000	chr7	115810000	115820000	ENSG00000135269.13	3.99571e-05
chr7	115881159	rs66652906	G	A	chr7	115875000	115880000	chr7	115815000	115820000	ENSG00000135269.13	3.99571e-05
chr7	115881458	rs58595078	A	G	chr7	115870000	115880000	chr7	115810000	115820000	ENSG00000135269.13	4.85512e-05
chr7	115881458	rs58595078	A	G	chr7	115875000	115880000	chr7	115815000	115820000	ENSG00000135269.13	4.85512e-05
chr7	115892650	rs1048508	T	G	chr7	115890000	115900000	chr7	116160000	116170000	ENSG00000135269.13	4.28575e-05
chr7	115892650	rs1048508	T	G	chr7	115890000	115900000	chr7	116440000	116450000	ENSG00000135269.13	4.28575e-05
chr7	115892650	rs1048508	T	G	chr7	115895000	115900000	chr7	116225000	116230000	ENSG00000135269.13	4.28575e-05
chr7	115892650	rs1048508	T	G	chr7	115895000	115900000	chr7	116445000	116450000	ENSG00000135269.13	4.28575e-05
chr7	115892650	rs1048508	T	G	chr7	115895000	115900000	chr7	116450000	116455000	ENSG00000135269.13	4.28575e-05
chr7	115892738	rs17138472	A	G	chr7	115890000	115900000	chr7	116160000	116170000	ENSG00000135269.13	4.19706e-05
chr7	115892738	rs17138472	A	G	chr7	115890000	115900000	chr7	116440000	116450000	ENSG00000135269.13	4.19706e-05
chr7	115892738	rs17138472	A	G	chr7	115895000	115900000	chr7	116225000	116230000	ENSG00000135269.13	4.19706e-05
chr7	115892738	rs17138472	A	G	chr7	115895000	115900000	chr7	116445000	116450000	ENSG00000135269.13	4.19706e-05
chr7	115892738	rs17138472	A	G	chr7	115895000	115900000	chr7	116450000	116455000	ENSG00000135269.13	4.19706e-05
chr7	115893647	rs3807980	A	G	chr7	115890000	115900000	chr7	116160000	116170000	ENSG00000135269.13	4.28575e-05
chr7	115893647	rs3807980	A	G	chr7	115890000	115900000	chr7	116440000	116450000	ENSG00000135269.13	4.28575e-05
chr7	115893647	rs3807980	A	G	chr7	115895000	115900000	chr7	116225000	116230000	ENSG00000135269.13	4.28575e-05
chr7	115893647	rs3807980	A	G	chr7	115895000	115900000	chr7	116445000	116450000	ENSG00000135269.13	4.28575e-05
chr7	115893647	rs3807980	A	G	chr7	115895000	115900000	chr7	116450000	116455000	ENSG00000135269.13	4.28575e-05
chr7	115894403	rs17138486	C	G	chr7	115890000	115900000	chr7	116160000	116170000	ENSG00000135269.13	4.42024e-05
chr7	115894403	rs17138486	C	G	chr7	115890000	115900000	chr7	116440000	116450000	ENSG00000135269.13	4.42024e-05
chr7	115894403	rs17138486	C	G	chr7	115895000	115900000	chr7	116225000	116230000	ENSG00000135269.13	4.42024e-05
chr7	115894403	rs17138486	C	G	chr7	115895000	115900000	chr7	116445000	116450000	ENSG00000135269.13	4.42024e-05
chr7	115894403	rs17138486	C	G	chr7	115895000	115900000	chr7	116450000	116455000	ENSG00000135269.13	4.42024e-05
chr7	115897871	rs2896180	A	G	chr7	115890000	115900000	chr7	116160000	116170000	ENSG00000135269.13	4.70289e-05
chr7	115897871	rs2896180	A	G	chr7	115890000	115900000	chr7	116440000	116450000	ENSG00000135269.13	4.70289e-05
chr7	115897871	rs2896180	A	G	chr7	115895000	115900000	chr7	116225000	116230000	ENSG00000135269.13	4.70289e-05
chr7	115897871	rs2896180	A	G	chr7	115895000	115900000	chr7	116445000	116450000	ENSG00000135269.13	4.70289e-05
chr7	115897871	rs2896180	A	G	chr7	115895000	115900000	chr7	116450000	116455000	ENSG00000135269.13	4.70289e-05
chr7	115897884	rs2896181	C	T	chr7	115890000	115900000	chr7	116160000	116170000	ENSG00000135269.13	4.70289e-05
chr7	115897884	rs2896181	C	T	chr7	115890000	115900000	chr7	116440000	116450000	ENSG00000135269.13	4.70289e-05
chr7	115897884	rs2896181	C	T	chr7	115895000	115900000	chr7	116225000	116230000	ENSG00000135269.13	4.70289e-05
chr7	115897884	rs2896181	C	T	chr7	115895000	115900000	chr7	116445000	116450000	ENSG00000135269.13	4.70289e-05
chr7	115897884	rs2896181	C	T	chr7	115895000	115900000	chr7	116450000	116455000	ENSG00000135269.13	4.70289e-05
chr7	115900686	rs10500060	C	T	chr7	115890000	115900000	chr7	116160000	116170000	ENSG00000135269.13	4.27114e-05
chr7	115900686	rs10500060	C	T	chr7	115890000	115900000	chr7	116440000	116450000	ENSG00000135269.13	4.27114e-05
chr7	115900686	rs10500060	C	T	chr7	115895000	115900000	chr7	116225000	116230000	ENSG00000135269.13	4.27114e-05
chr7	115900686	rs10500060	C	T	chr7	115895000	115900000	chr7	116445000	116450000	ENSG00000135269.13	4.27114e-05
chr7	115900686	rs10500060	C	T	chr7	115895000	115900000	chr7	116450000	116455000	ENSG00000135269.13	4.27114e-05
chr11	64129722	rs538147	G	A	chr11	64130000	64140000	chr11	64410000	64420000	ENSG00000236935.1	7.0337e-07
chr13	44397815	rs9533634	T	C	chr13	44375000	44400000	chr13	43150000	43175000	ENSG00000151773.8	3.16032e-09
chr13	44397815	rs9533634	T	C	chr13	44375000	44400000	chr13	43525000	43550000	ENSG00000151773.8	3.16032e-09
chr13	44397815	rs9533634	T	C	chr13	44375000	44400000	chr13	43650000	43675000	ENSG00000151773.8	3.16032e-09
chr13	44457925	rs3764147	A	G	chr13	44450000	44460000	chr13	43560000	43570000	ENSG00000151773.8	1.8577e-08
chr14	90858484	rs7150626	C	T	chr14	90850000	90860000	chr14	90420000	90430000	ENSG00000198668.6	2.64288e-06
chr14	90858484	rs7150626	C	T	chr14	90860000	90870000	chr14	91220000	91230000	ENSG00000198668.6	2.64288e-06
chr16	57452165	rs188872	A	G	chr16	57445000	57450000	chr16	57335000	57340000	ENSG00000005194.10	1.92362e-07
chr16	57452165	rs188872	A	G	chr16	57450000	57460000	chr16	57550000	57560000	ENSG00000005194.10	1.92362e-07
chr16	57452165	rs188872	A	G	chr16	57455000	57460000	chr16	57335000	57340000	ENSG00000005194.10	1.92362e-07
chr20	13786587	rs6079180	A	G	chr20	13790000	13800000	chr20	14030000	14040000	ENSG00000101247.13	1.17488e-12
AdreTl_Gland
chr7	115860783	rs1004107	A	T	chr7	115865000	115870000	chr7	115830000	115835000	ENSG00000135269.13	1.00525e-10
chr7	115861660	rs9969224	T	C	chr7	115865000	115870000	chr7	115830000	115835000	ENSG00000135269.13	1.00525e-10
chr7	115862296	rs1004109	A	T	chr7	115865000	115870000	chr7	115830000	115835000	ENSG00000135269.13	9.40764e-11
chr7	115862902	rs1000966	A	G	chr7	115865000	115870000	chr7	115830000	115835000	ENSG00000135269.13	1.40716e-10
chr7	115863446	rs3807968	G	A	chr7	115865000	115870000	chr7	115830000	115835000	ENSG00000135269.13	1.00525e-10
chr7	115864889	rs3779509	C	A	chr7	115865000	115870000	chr7	115830000	115835000	ENSG00000135269.13	9.0732e-11
chr7	115866354	rs1881287	A	G	chr7	115870000	115880000	chr7	115810000	115820000	ENSG00000135269.13	9.0732e-11
chr7	115866354	rs1881287	A	G	chr7	115865000	115870000	chr7	115830000	115835000	ENSG00000135269.13	9.0732e-11
chr7	115868798	rs58624059	T	C	chr7	115870000	115880000	chr7	115810000	115820000	ENSG00000135269.13	5.19595e-11
chr7	115868798	rs58624059	T	C	chr7	115865000	115870000	chr7	115830000	115835000	ENSG00000135269.13	5.19595e-11
chr7	115874466	rs12670683	T	C	chr7	115870000	115880000	chr7	115810000	115820000	ENSG00000135269.13	9.26489e-11
chr7	115874466	rs12670683	T	C	chr7	115875000	115880000	chr7	115815000	115820000	ENSG00000135269.13	9.26489e-11
chr7	115874466	rs12670683	T	C	chr7	115865000	115870000	chr7	115830000	115835000	ENSG00000135269.13	9.26489e-11
chr7	115874560	rs2030978	C	T	chr7	115870000	115880000	chr7	115810000	115820000	ENSG00000135269.13	9.0732e-11
chr7	115874560	rs2030978	C	T	chr7	115875000	115880000	chr7	115815000	115820000	ENSG00000135269.13	9.0732e-11
chr7	115874560	rs2030978	C	T	chr7	115865000	115870000	chr7	115830000	115835000	ENSG00000135269.13	9.0732e-11
chr7	115875359	rs2030977	G	C	chr7	115870000	115880000	chr7	115810000	115820000	ENSG00000135269.13	9.0732e-11
chr7	115875359	rs2030977	G	C	chr7	115875000	115880000	chr7	115815000	115820000	ENSG00000135269.13	9.0732e-11
chr7	115876365	rs6959237	C	T	chr7	115870000	115880000	chr7	115810000	115820000	ENSG00000135269.13	9.0732e-11
chr7	115876365	rs6959237	C	T	chr7	115875000	115880000	chr7	115815000	115820000	ENSG00000135269.13	9.0732e-11
chr7	115880277	rs3807975	G	A	chr7	115870000	115880000	chr7	115810000	115820000	ENSG00000135269.13	9.0732e-11
chr7	115880277	rs3807975	G	A	chr7	115875000	115880000	chr7	115815000	115820000	ENSG00000135269.13	9.0732e-11
chr7	115881159	rs66652906	G	A	chr7	115870000	115880000	chr7	115810000	115820000	ENSG00000135269.13	9.52337e-11
chr7	115881159	rs66652906	G	A	chr7	115875000	115880000	chr7	115815000	115820000	ENSG00000135269.13	9.52337e-11
chr7	115881458	rs58595078	A	G	chr7	115870000	115880000	chr7	115810000	115820000	ENSG00000135269.13	1.00525e-10
chr7	115881458	rs58595078	A	G	chr7	115875000	115880000	chr7	115815000	115820000	ENSG00000135269.13	1.00525e-10
chr7	115882323	rs3757730	G	A	chr7	115870000	115880000	chr7	115810000	115820000	ENSG00000135269.13	9.0732e-11
chr7	115882323	rs3757730	G	A	chr7	115875000	115880000	chr7	115815000	115820000	ENSG00000135269.13	9.0732e-11
chr7	115883453	rs57321537	T	G	chr7	115870000	115880000	chr7	115810000	115820000	ENSG00000135269.13	1.12157e-10
chr7	115883453	rs57321537	T	G	chr7	115875000	115880000	chr7	115815000	115820000	ENSG00000135269.13	1.12157e-10
chr7	115884319	rs138623810	C	A	chr7	115870000	115880000	chr7	115810000	115820000	ENSG00000135269.13	9.0732e-11
chr7	115884319	rs138623810	C	A	chr7	115875000	115880000	chr7	115815000	115820000	ENSG00000135269.13	9.0732e-11
chr7	115886079	rs7811984	A	G	chr7	115890000	115900000	chr7	116160000	116170000	ENSG00000135269.13	9.0732e-11
chr7	115886079	rs7811984	A	G	chr7	115890000	115900000	chr7	116440000	116450000	ENSG00000135269.13	9.0732e-11
chr7	115888162	rs6953050	A	G	chr7	115890000	115900000	chr7	116160000	116170000	ENSG00000135269.13	9.0732e-11
chr7	115888162	rs6953050	A	G	chr7	115890000	115900000	chr7	116440000	116450000	ENSG00000135269.13	9.0732e-11
chr7	115888339	rs6957561	G	A	chr7	115890000	115900000	chr7	116160000	116170000	ENSG00000135269.13	9.0732e-11
chr7	115888339	rs6957561	G	A	chr7	115890000	115900000	chr7	116440000	116450000	ENSG00000135269.13	9.0732e-11
chr7	115892650	rs1048508	T	G	chr7	115890000	115900000	chr7	116160000	116170000	ENSG00000135269.13	3.75809e-11
chr7	115892650	rs1048508	T	G	chr7	115890000	115900000	chr7	116440000	116450000	ENSG00000135269.13	3.75809e-11
chr7	115892650	rs1048508	T	G	chr7	115895000	115900000	chr7	116225000	116230000	ENSG00000135269.13	3.75809e-11
chr7	115892650	rs1048508	T	G	chr7	115895000	115900000	chr7	116445000	116450000	ENSG00000135269.13	3.75809e-11
chr7	115892650	rs1048508	T	G	chr7	115895000	115900000	chr7	116450000	116455000	ENSG00000135269.13	3.75809e-11
chr7	115892738	rs17138472	A	G	chr7	115890000	115900000	chr7	116160000	116170000	ENSG00000135269.13	3.75809e-11
chr7	115892738	rs17138472	A	G	chr7	115890000	115900000	chr7	116440000	116450000	ENSG00000135269.13	3.75809e-11
chr7	115892738	rs17138472	A	G	chr7	115895000	115900000	chr7	116225000	116230000	ENSG00000135269.13	3.75809e-11
chr7	115892738	rs17138472	A	G	chr7	115895000	115900000	chr7	116445000	116450000	ENSG00000135269.13	3.75809e-11
chr7	115892738	rs17138472	A	G	chr7	115895000	115900000	chr7	116450000	116455000	ENSG00000135269.13	3.75809e-11
chr7	115893407	rs3823977	A	T	chr7	115890000	115900000	chr7	116160000	116170000	ENSG00000135269.13	1.91881e-11
chr7	115893407	rs3823977	A	T	chr7	115890000	115900000	chr7	116440000	116450000	ENSG00000135269.13	1.91881e-11
chr7	115893407	rs3823977	A	T	chr7	115895000	115900000	chr7	116225000	116230000	ENSG00000135269.13	1.91881e-11
chr7	115893407	rs3823977	A	T	chr7	115895000	115900000	chr7	116445000	116450000	ENSG00000135269.13	1.91881e-11
chr7	115893407	rs3823977	A	T	chr7	115895000	115900000	chr7	116450000	116455000	ENSG00000135269.13	1.91881e-11
chr7	115893647	rs3807980	A	G	chr7	115890000	115900000	chr7	116160000	116170000	ENSG00000135269.13	3.75809e-11
chr7	115893647	rs3807980	A	G	chr7	115890000	115900000	chr7	116440000	116450000	ENSG00000135269.13	3.75809e-11
chr7	115893647	rs3807980	A	G	chr7	115895000	115900000	chr7	116225000	116230000	ENSG00000135269.13	3.75809e-11
chr7	115893647	rs3807980	A	G	chr7	115895000	115900000	chr7	116445000	116450000	ENSG00000135269.13	3.75809e-11
chr7	115893647	rs3807980	A	G	chr7	115895000	115900000	chr7	116450000	116455000	ENSG00000135269.13	3.75809e-11
chr7	115893845	rs17138483	A	C	chr7	115890000	115900000	chr7	116160000	116170000	ENSG00000135269.13	7.392e-12
chr7	115893845	rs17138483	A	C	chr7	115890000	115900000	chr7	116440000	116450000	ENSG00000135269.13	7.392e-12
chr7	115893845	rs17138483	A	C	chr7	115895000	115900000	chr7	116225000	116230000	ENSG00000135269.13	7.392e-12
chr7	115893845	rs17138483	A	C	chr7	115895000	115900000	chr7	116445000	116450000	ENSG00000135269.13	7.392e-12
chr7	115893845	rs17138483	A	C	chr7	115895000	115900000	chr7	116450000	116455000	ENSG00000135269.13	7.392e-12
chr7	115894403	rs17138486	C	G	chr7	115890000	115900000	chr7	116160000	116170000	ENSG00000135269.13	7.392e-12
chr7	115894403	rs17138486	C	G	chr7	115890000	115900000	chr7	116440000	116450000	ENSG00000135269.13	7.392e-12
chr7	115894403	rs17138486	C	G	chr7	115895000	115900000	chr7	116225000	116230000	ENSG00000135269.13	7.392e-12
chr7	115894403	rs17138486	C	G	chr7	115895000	115900000	chr7	116445000	116450000	ENSG00000135269.13	7.392e-12
chr7	115894403	rs17138486	C	G	chr7	115895000	115900000	chr7	116450000	116455000	ENSG00000135269.13	7.392e-12
chr7	115894589	rs112016811	A	T	chr7	115890000	115900000	chr7	116160000	116170000	ENSG00000135269.13	1.39824e-11
chr7	115894589	rs112016811	A	T	chr7	115890000	115900000	chr7	116440000	116450000	ENSG00000135269.13	1.39824e-11
chr7	115894589	rs112016811	A	T	chr7	115895000	115900000	chr7	116225000	116230000	ENSG00000135269.13	1.39824e-11
chr7	115894589	rs112016811	A	T	chr7	115895000	115900000	chr7	116445000	116450000	ENSG00000135269.13	1.39824e-11
chr7	115894589	rs112016811	A	T	chr7	115895000	115900000	chr7	116450000	116455000	ENSG00000135269.13	1.39824e-11
chr7	115895010	rs4730719	G	T	chr7	115890000	115900000	chr7	116160000	116170000	ENSG00000135269.13	1.1616e-11
chr7	115895010	rs4730719	G	T	chr7	115890000	115900000	chr7	116440000	116450000	ENSG00000135269.13	1.1616e-11
chr7	115895010	rs4730719	G	T	chr7	115895000	115900000	chr7	116225000	116230000	ENSG00000135269.13	1.1616e-11
chr7	115895010	rs4730719	G	T	chr7	115895000	115900000	chr7	116445000	116450000	ENSG00000135269.13	1.1616e-11
chr7	115895010	rs4730719	G	T	chr7	115895000	115900000	chr7	116450000	116455000	ENSG00000135269.13	1.1616e-11
chr7	115895235	rs4730720	T	C	chr7	115890000	115900000	chr7	116160000	116170000	ENSG00000135269.13	7.392e-12
chr7	115895235	rs4730720	T	C	chr7	115890000	115900000	chr7	116440000	116450000	ENSG00000135269.13	7.392e-12
chr7	115895235	rs4730720	T	C	chr7	115895000	115900000	chr7	116225000	116230000	ENSG00000135269.13	7.392e-12
chr7	115895235	rs4730720	T	C	chr7	115895000	115900000	chr7	116445000	116450000	ENSG00000135269.13	7.392e-12
chr7	115895235	rs4730720	T	C	chr7	115895000	115900000	chr7	116450000	116455000	ENSG00000135269.13	7.392e-12
chr7	115895433	rs6948556	T	C	chr7	115890000	115900000	chr7	116160000	116170000	ENSG00000135269.13	7.392e-12
chr7	115895433	rs6948556	T	C	chr7	115890000	115900000	chr7	116440000	116450000	ENSG00000135269.13	7.392e-12
chr7	115895433	rs6948556	T	C	chr7	115895000	115900000	chr7	116225000	116230000	ENSG00000135269.13	7.392e-12
chr7	115895433	rs6948556	T	C	chr7	115895000	115900000	chr7	116445000	116450000	ENSG00000135269.13	7.392e-12
chr7	115895433	rs6948556	T	C	chr7	115895000	115900000	chr7	116450000	116455000	ENSG00000135269.13	7.392e-12
chr7	115895718	rs6966770	A	G	chr7	115890000	115900000	chr7	116160000	116170000	ENSG00000135269.13	7.392e-12
chr7	115895718	rs6966770	A	G	chr7	115890000	115900000	chr7	116440000	116450000	ENSG00000135269.13	7.392e-12
chr7	115895718	rs6966770	A	G	chr7	115895000	115900000	chr7	116225000	116230000	ENSG00000135269.13	7.392e-12
chr7	115895718	rs6966770	A	G	chr7	115895000	115900000	chr7	116445000	116450000	ENSG00000135269.13	7.392e-12
chr7	115895718	rs6966770	A	G	chr7	115895000	115900000	chr7	116450000	116455000	ENSG00000135269.13	7.392e-12
chr7	115896049	rs6967695	G	A	chr7	115890000	115900000	chr7	116160000	116170000	ENSG00000135269.13	7.392e-12
chr7	115896049	rs6967695	G	A	chr7	115890000	115900000	chr7	116440000	116450000	ENSG00000135269.13	7.392e-12
chr7	115896049	rs6967695	G	A	chr7	115895000	115900000	chr7	116225000	116230000	ENSG00000135269.13	7.392e-12
chr7	115896049	rs6967695	G	A	chr7	115895000	115900000	chr7	116445000	116450000	ENSG00000135269.13	7.392e-12
chr7	115896049	rs6967695	G	A	chr7	115895000	115900000	chr7	116450000	116455000	ENSG00000135269.13	7.392e-12
chr7	115896716	rs3807981	G	A	chr7	115890000	115900000	chr7	116160000	116170000	ENSG00000135269.13	9.82858e-12
chr7	115896716	rs3807981	G	A	chr7	115890000	115900000	chr7	116440000	116450000	ENSG00000135269.13	9.82858e-12
chr7	115896716	rs3807981	G	A	chr7	115895000	115900000	chr7	116225000	116230000	ENSG00000135269.13	9.82858e-12
chr7	115896716	rs3807981	G	A	chr7	115895000	115900000	chr7	116445000	116450000	ENSG00000135269.13	9.82858e-12
chr7	115896716	rs3807981	G	A	chr7	115895000	115900000	chr7	116450000	116455000	ENSG00000135269.13	9.82858e-12
chr7	115897096	rs2402057	T	C	chr7	115890000	115900000	chr7	116160000	116170000	ENSG00000135269.13	4.88022e-12
chr7	115897096	rs2402057	T	C	chr7	115890000	115900000	chr7	116440000	116450000	ENSG00000135269.13	4.88022e-12
chr7	115897096	rs2402057	T	C	chr7	115895000	115900000	chr7	116225000	116230000	ENSG00000135269.13	4.88022e-12
chr7	115897096	rs2402057	T	C	chr7	115895000	115900000	chr7	116445000	116450000	ENSG00000135269.13	4.88022e-12
chr7	115897096	rs2402057	T	C	chr7	115895000	115900000	chr7	116450000	116455000	ENSG00000135269.13	4.88022e-12
chr7	115897871	rs2896180	A	G	chr7	115890000	115900000	chr7	116160000	116170000	ENSG00000135269.13	6.32055e-12
chr7	115897871	rs2896180	A	G	chr7	115890000	115900000	chr7	116440000	116450000	ENSG00000135269.13	6.32055e-12
chr7	115897871	rs2896180	A	G	chr7	115895000	115900000	chr7	116225000	116230000	ENSG00000135269.13	6.32055e-12
chr7	115897871	rs2896180	A	G	chr7	115895000	115900000	chr7	116445000	116450000	ENSG00000135269.13	6.32055e-12
chr7	115897871	rs2896180	A	G	chr7	115895000	115900000	chr7	116450000	116455000	ENSG00000135269.13	6.32055e-12
chr7	115897884	rs2896181	C	T	chr7	115890000	115900000	chr7	116160000	116170000	ENSG00000135269.13	6.32055e-12
chr7	115897884	rs2896181	C	T	chr7	115890000	115900000	chr7	116440000	116450000	ENSG00000135269.13	6.32055e-12
chr7	115897884	rs2896181	C	T	chr7	115895000	115900000	chr7	116225000	116230000	ENSG00000135269.13	6.32055e-12
chr7	115897884	rs2896181	C	T	chr7	115895000	115900000	chr7	116445000	116450000	ENSG00000135269.13	6.32055e-12
chr7	115897884	rs2896181	C	T	chr7	115895000	115900000	chr7	116450000	116455000	ENSG00000135269.13	6.32055e-12
chr7	115898177	rs3173919	G	C	chr7	115890000	115900000	chr7	116160000	116170000	ENSG00000135269.13	4.70774e-12
chr7	115898177	rs3173919	G	C	chr7	115890000	115900000	chr7	116440000	116450000	ENSG00000135269.13	4.70774e-12
chr7	115898177	rs3173919	G	C	chr7	115895000	115900000	chr7	116225000	116230000	ENSG00000135269.13	4.70774e-12
chr7	115898177	rs3173919	G	C	chr7	115895000	115900000	chr7	116445000	116450000	ENSG00000135269.13	4.70774e-12
chr7	115898177	rs3173919	G	C	chr7	115895000	115900000	chr7	116450000	116455000	ENSG00000135269.13	4.70774e-12
chr7	115898442	rs1141470	G	C	chr7	115890000	115900000	chr7	116160000	116170000	ENSG00000135269.13	7.6994e-12
chr7	115898442	rs1141470	G	C	chr7	115890000	115900000	chr7	116440000	116450000	ENSG00000135269.13	7.6994e-12
chr7	115898442	rs1141470	G	C	chr7	115895000	115900000	chr7	116225000	116230000	ENSG00000135269.13	7.6994e-12
chr7	115898442	rs1141470	G	C	chr7	115895000	115900000	chr7	116445000	116450000	ENSG00000135269.13	7.6994e-12
chr7	115898442	rs1141470	G	C	chr7	115895000	115900000	chr7	116450000	116455000	ENSG00000135269.13	7.6994e-12
chr7	115898885	rs3807982	T	C	chr7	115890000	115900000	chr7	116160000	116170000	ENSG00000135269.13	7.392e-12
chr7	115898885	rs3807982	T	C	chr7	115890000	115900000	chr7	116440000	116450000	ENSG00000135269.13	7.392e-12
chr7	115898885	rs3807982	T	C	chr7	115895000	115900000	chr7	116225000	116230000	ENSG00000135269.13	7.392e-12
chr7	115898885	rs3807982	T	C	chr7	115895000	115900000	chr7	116445000	116450000	ENSG00000135269.13	7.392e-12
chr7	115898885	rs3807982	T	C	chr7	115895000	115900000	chr7	116450000	116455000	ENSG00000135269.13	7.392e-12
chr7	115898991	rs3807983	T	C	chr7	115890000	115900000	chr7	116160000	116170000	ENSG00000135269.13	7.6994e-12
chr7	115898991	rs3807983	T	C	chr7	115890000	115900000	chr7	116440000	116450000	ENSG00000135269.13	7.6994e-12
chr7	115898991	rs3807983	T	C	chr7	115895000	115900000	chr7	116225000	116230000	ENSG00000135269.13	7.6994e-12
chr7	115898991	rs3807983	T	C	chr7	115895000	115900000	chr7	116445000	116450000	ENSG00000135269.13	7.6994e-12
chr7	115898991	rs3807983	T	C	chr7	115895000	115900000	chr7	116450000	116455000	ENSG00000135269.13	7.6994e-12
chr7	115900394	rs10500059	C	T	chr7	115890000	115900000	chr7	116160000	116170000	ENSG00000135269.13	1.53975e-11
chr7	115900394	rs10500059	C	T	chr7	115890000	115900000	chr7	116440000	116450000	ENSG00000135269.13	1.53975e-11
chr7	115900394	rs10500059	C	T	chr7	115895000	115900000	chr7	116225000	116230000	ENSG00000135269.13	1.53975e-11
chr7	115900394	rs10500059	C	T	chr7	115895000	115900000	chr7	116445000	116450000	ENSG00000135269.13	1.53975e-11
chr7	115900394	rs10500059	C	T	chr7	115895000	115900000	chr7	116450000	116455000	ENSG00000135269.13	1.53975e-11
chr7	115900686	rs10500060	C	T	chr7	115890000	115900000	chr7	116160000	116170000	ENSG00000135269.13	2.41897e-11
chr7	115900686	rs10500060	C	T	chr7	115890000	115900000	chr7	116440000	116450000	ENSG00000135269.13	2.41897e-11
chr7	115900686	rs10500060	C	T	chr7	115895000	115900000	chr7	116225000	116230000	ENSG00000135269.13	2.41897e-11
chr7	115900686	rs10500060	C	T	chr7	115895000	115900000	chr7	116445000	116450000	ENSG00000135269.13	2.41897e-11
chr7	115900686	rs10500060	C	T	chr7	115895000	115900000	chr7	116450000	116455000	ENSG00000135269.13	2.41897e-11
chr7	115904052	rs4730723	T	C	chr7	115890000	115900000	chr7	116160000	116170000	ENSG00000135269.13	2.45646e-09
chr7	115904052	rs4730723	T	C	chr7	115890000	115900000	chr7	116440000	116450000	ENSG00000135269.13	2.45646e-09
chr7	115904052	rs4730723	T	C	chr7	115895000	115900000	chr7	116225000	116230000	ENSG00000135269.13	2.45646e-09
chr7	115904052	rs4730723	T	C	chr7	115895000	115900000	chr7	116445000	116450000	ENSG00000135269.13	2.45646e-09
chr7	115904052	rs4730723	T	C	chr7	115895000	115900000	chr7	116450000	116455000	ENSG00000135269.13	2.45646e-09
chr13	44397815	rs9533634	T	C	chr13	44375000	44400000	chr13	43150000	43175000	ENSG00000179630.6	7.86433e-07
chr13	44397815	rs9533634	T	C	chr13	44375000	44400000	chr13	43525000	43550000	ENSG00000179630.6	7.86433e-07
chr13	44397815	rs9533634	T	C	chr13	44375000	44400000	chr13	43650000	43675000	ENSG00000179630.6	7.86433e-07
chr13	44457925	rs3764147	A	G	chr13	44450000	44460000	chr13	43560000	43570000	ENSG00000179630.6	1.00834e-06
Artery_Aorta
Adipose_Subcutaneous
chr2	232058493	rs2368563	A	G	chr2	232055000	232060000	chr2	231970000	231975000	ENSG00000204128.5	4.18425e-07
chr2	232058493	rs2368563	A	G	chr2	232060000	232065000	chr2	231970000	231975000	ENSG00000204128.5	4.18425e-07
chr2	232058493	rs2368563	A	G	chr2	232060000	232070000	chr2	231970000	231980000	ENSG00000204128.5	4.18425e-07
chr2	232060843	rs60664562	T	A	chr2	232055000	232060000	chr2	231970000	231975000	ENSG00000204128.5	2.46609e-07
chr2	232060843	rs60664562	T	A	chr2	232060000	232065000	chr2	231970000	231975000	ENSG00000204128.5	2.46609e-07
chr2	232060843	rs60664562	T	A	chr2	232060000	232070000	chr2	231970000	231980000	ENSG00000204128.5	2.46609e-07
chr2	232061520	rs62197322	A	G	chr2	232055000	232060000	chr2	231970000	231975000	ENSG00000204128.5	1.35588e-07
chr2	232061520	rs62197322	A	G	chr2	232060000	232065000	chr2	231970000	231975000	ENSG00000204128.5	1.35588e-07
chr2	232061520	rs62197322	A	G	chr2	232060000	232070000	chr2	231970000	231980000	ENSG00000204128.5	1.35588e-07
chr5	158706713	rs13153734	C	T	chr5	158700000	158710000	chr5	158590000	158600000	ENSG00000245812.2	1.67476e-05
chr5	158706713	rs13153734	C	T	chr5	158700000	158725000	chr5	158575000	158600000	ENSG00000245812.2	1.67476e-05
chr5	158706713	rs13153734	C	T	chr5	158700000	158725000	chr5	159375000	159400000	ENSG00000245812.2	1.67476e-05
chr5	158706713	rs13153734	C	T	chr5	158710000	158720000	chr5	159820000	159830000	ENSG00000245812.2	1.67476e-05
chr5	158710998	rs35046837	G	A	chr5	158700000	158710000	chr5	158590000	158600000	ENSG00000245812.2	1.61943e-05
chr5	158710998	rs35046837	G	A	chr5	158700000	158725000	chr5	158575000	158600000	ENSG00000245812.2	1.61943e-05
chr5	158710998	rs35046837	G	A	chr5	158700000	158725000	chr5	159375000	159400000	ENSG00000245812.2	1.61943e-05
chr5	158710998	rs35046837	G	A	chr5	158710000	158720000	chr5	159820000	159830000	ENSG00000245812.2	1.61943e-05
chr5	158717068	rs13161132	A	C	chr5	158700000	158725000	chr5	158575000	158600000	ENSG00000245812.2	1.37745e-05
chr5	158717068	rs13161132	A	C	chr5	158700000	158725000	chr5	159375000	159400000	ENSG00000245812.2	1.37745e-05
chr5	158717068	rs13161132	A	C	chr5	158710000	158720000	chr5	159820000	159830000	ENSG00000245812.2	1.37745e-05
chr5	158717994	rs62378747	C	T	chr5	158700000	158725000	chr5	158575000	158600000	ENSG00000245812.2	1.67476e-05
chr5	158717994	rs62378747	C	T	chr5	158700000	158725000	chr5	159375000	159400000	ENSG00000245812.2	1.67476e-05
chr5	158717994	rs62378747	C	T	chr5	158710000	158720000	chr5	159820000	159830000	ENSG00000245812.2	1.67476e-05
chr5	158723293	rs1529710	C	T	chr5	158700000	158725000	chr5	158575000	158600000	ENSG00000245812.2	1.67476e-05
chr5	158723293	rs1529710	C	T	chr5	158700000	158725000	chr5	159375000	159400000	ENSG00000245812.2	1.67476e-05
chr5	158723293	rs1529710	C	T	chr5	158710000	158720000	chr5	159820000	159830000	ENSG00000245812.2	1.67476e-05
chr5	158724949	rs2116820	C	T	chr5	158700000	158725000	chr5	158575000	158600000	ENSG00000245812.2	1.67476e-05
chr5	158724949	rs2116820	C	T	chr5	158700000	158725000	chr5	159375000	159400000	ENSG00000245812.2	1.67476e-05
chr5	158724949	rs2116820	C	T	chr5	158710000	158720000	chr5	159820000	159830000	ENSG00000245812.2	1.67476e-05
chr5	158728642	rs62378748	T	C	chr5	158700000	158725000	chr5	158575000	158600000	ENSG00000245812.2	2.34029e-05
chr5	158728642	rs62378748	T	C	chr5	158700000	158725000	chr5	159375000	159400000	ENSG00000245812.2	2.34029e-05
chr6	32606274	rs113219465	C	T	chr6	32610000	32620000	chr6	45660000	45670000	ENSG00000198502.5	1.04242e-05
chr6	32606274	rs113219465	C	T	chr6	32600000	32625000	chr6	45650000	45675000	ENSG00000198502.5	1.04242e-05
chr6	32608762	rs80154958	T	C	chr6	32610000	32620000	chr6	45660000	45670000	ENSG00000198502.5	7.67288e-06
chr6	32608762	rs80154958	T	C	chr6	32600000	32625000	chr6	45650000	45675000	ENSG00000198502.5	7.67288e-06
chr6	32610310	rs113551974	C	T	chr6	32610000	32620000	chr6	45660000	45670000	ENSG00000198502.5	7.67288e-06
chr6	32610310	rs113551974	C	T	chr6	32600000	32625000	chr6	45650000	45675000	ENSG00000198502.5	7.67288e-06
chr6	32611624	rs73409538	G	T	chr6	32610000	32620000	chr6	45660000	45670000	ENSG00000198502.5	2.08503e-05
chr6	32611624	rs73409538	G	T	chr6	32600000	32625000	chr6	45650000	45675000	ENSG00000198502.5	2.08503e-05
chr6	45886740	rs12665031	C	T	chr6	45890000	45895000	chr6	44435000	44440000	ENSG00000112782.11	5.14859e-05
chr6	45886740	rs12665031	C	T	chr6	45890000	45900000	chr6	44440000	44450000	ENSG00000112782.11	5.14859e-05
chr6	45886740	rs12665031	C	T	chr6	45890000	45895000	chr6	44560000	44565000	ENSG00000112782.11	5.14859e-05
chr6	45886740	rs12665031	C	T	chr6	45890000	45900000	chr6	44600000	44610000	ENSG00000112782.11	5.14859e-05
chr6	45886740	rs12665031	C	T	chr6	45890000	45895000	chr6	44620000	44625000	ENSG00000112782.11	5.14859e-05
chr6	45886740	rs12665031	C	T	chr6	45890000	45900000	chr6	44620000	44630000	ENSG00000112782.11	5.14859e-05
chr6	45886740	rs12665031	C	T	chr6	45890000	45895000	chr6	45385000	45390000	ENSG00000112782.11	5.14859e-05
chr6	45886740	rs12665031	C	T	chr6	45890000	45900000	chr6	45680000	45690000	ENSG00000112782.11	5.14859e-05
chr6	45886740	rs12665031	C	T	chr6	45875000	45900000	chr6	45375000	45400000	ENSG00000112782.11	5.14859e-05
chr6	45887270	rs3777548	G	A	chr6	45890000	45895000	chr6	44435000	44440000	ENSG00000112782.11	5.14859e-05
chr6	45887270	rs3777548	G	A	chr6	45890000	45900000	chr6	44440000	44450000	ENSG00000112782.11	5.14859e-05
chr6	45887270	rs3777548	G	A	chr6	45890000	45895000	chr6	44560000	44565000	ENSG00000112782.11	5.14859e-05
chr6	45887270	rs3777548	G	A	chr6	45890000	45900000	chr6	44600000	44610000	ENSG00000112782.11	5.14859e-05
chr6	45887270	rs3777548	G	A	chr6	45890000	45895000	chr6	44620000	44625000	ENSG00000112782.11	5.14859e-05
chr6	45887270	rs3777548	G	A	chr6	45890000	45900000	chr6	44620000	44630000	ENSG00000112782.11	5.14859e-05
chr6	45887270	rs3777548	G	A	chr6	45890000	45895000	chr6	45385000	45390000	ENSG00000112782.11	5.14859e-05
chr6	45887270	rs3777548	G	A	chr6	45890000	45900000	chr6	45680000	45690000	ENSG00000112782.11	5.14859e-05
chr6	45887270	rs3777548	G	A	chr6	45875000	45900000	chr6	45375000	45400000	ENSG00000112782.11	5.14859e-05
chr6	45887319	rs1361215	C	T	chr6	45890000	45895000	chr6	44435000	44440000	ENSG00000112782.11	5.14859e-05
chr6	45887319	rs1361215	C	T	chr6	45890000	45900000	chr6	44440000	44450000	ENSG00000112782.11	5.14859e-05
chr6	45887319	rs1361215	C	T	chr6	45890000	45895000	chr6	44560000	44565000	ENSG00000112782.11	5.14859e-05
chr6	45887319	rs1361215	C	T	chr6	45890000	45900000	chr6	44600000	44610000	ENSG00000112782.11	5.14859e-05
chr6	45887319	rs1361215	C	T	chr6	45890000	45895000	chr6	44620000	44625000	ENSG00000112782.11	5.14859e-05
chr6	45887319	rs1361215	C	T	chr6	45890000	45900000	chr6	44620000	44630000	ENSG00000112782.11	5.14859e-05
chr6	45887319	rs1361215	C	T	chr6	45890000	45895000	chr6	45385000	45390000	ENSG00000112782.11	5.14859e-05
chr6	45887319	rs1361215	C	T	chr6	45890000	45900000	chr6	45680000	45690000	ENSG00000112782.11	5.14859e-05
chr6	45887319	rs1361215	C	T	chr6	45875000	45900000	chr6	45375000	45400000	ENSG00000112782.11	5.14859e-05
chr6	45887421	rs1416167	A	T	chr6	45890000	45895000	chr6	44435000	44440000	ENSG00000112782.11	2.38156e-05
chr6	45887421	rs1416167	A	T	chr6	45890000	45900000	chr6	44440000	44450000	ENSG00000112782.11	2.38156e-05
chr6	45887421	rs1416167	A	T	chr6	45890000	45895000	chr6	44560000	44565000	ENSG00000112782.11	2.38156e-05
chr6	45887421	rs1416167	A	T	chr6	45890000	45900000	chr6	44600000	44610000	ENSG00000112782.11	2.38156e-05
chr6	45887421	rs1416167	A	T	chr6	45890000	45895000	chr6	44620000	44625000	ENSG00000112782.11	2.38156e-05
chr6	45887421	rs1416167	A	T	chr6	45890000	45900000	chr6	44620000	44630000	ENSG00000112782.11	2.38156e-05
chr6	45887421	rs1416167	A	T	chr6	45890000	45895000	chr6	45385000	45390000	ENSG00000112782.11	2.38156e-05
chr6	45887421	rs1416167	A	T	chr6	45890000	45900000	chr6	45680000	45690000	ENSG00000112782.11	2.38156e-05
chr6	45887421	rs1416167	A	T	chr6	45875000	45900000	chr6	45375000	45400000	ENSG00000112782.11	2.38156e-05
chr6	45887576	rs9369590	T	C	chr6	45890000	45895000	chr6	44435000	44440000	ENSG00000112782.11	5.14859e-05
chr6	45887576	rs9369590	T	C	chr6	45890000	45900000	chr6	44440000	44450000	ENSG00000112782.11	5.14859e-05
chr6	45887576	rs9369590	T	C	chr6	45890000	45895000	chr6	44560000	44565000	ENSG00000112782.11	5.14859e-05
chr6	45887576	rs9369590	T	C	chr6	45890000	45900000	chr6	44600000	44610000	ENSG00000112782.11	5.14859e-05
chr6	45887576	rs9369590	T	C	chr6	45890000	45895000	chr6	44620000	44625000	ENSG00000112782.11	5.14859e-05
chr6	45887576	rs9369590	T	C	chr6	45890000	45900000	chr6	44620000	44630000	ENSG00000112782.11	5.14859e-05
chr6	45887576	rs9369590	T	C	chr6	45890000	45895000	chr6	45385000	45390000	ENSG00000112782.11	5.14859e-05
chr6	45887576	rs9369590	T	C	chr6	45890000	45900000	chr6	45680000	45690000	ENSG00000112782.11	5.14859e-05
chr6	45887576	rs9369590	T	C	chr6	45875000	45900000	chr6	45375000	45400000	ENSG00000112782.11	5.14859e-05
chr6	45887643	rs3822876	G	T	chr6	45890000	45895000	chr6	44435000	44440000	ENSG00000112782.11	5.14859e-05
chr6	45887643	rs3822876	G	T	chr6	45890000	45900000	chr6	44440000	44450000	ENSG00000112782.11	5.14859e-05
chr6	45887643	rs3822876	G	T	chr6	45890000	45895000	chr6	44560000	44565000	ENSG00000112782.11	5.14859e-05
chr6	45887643	rs3822876	G	T	chr6	45890000	45900000	chr6	44600000	44610000	ENSG00000112782.11	5.14859e-05
chr6	45887643	rs3822876	G	T	chr6	45890000	45895000	chr6	44620000	44625000	ENSG00000112782.11	5.14859e-05
chr6	45887643	rs3822876	G	T	chr6	45890000	45900000	chr6	44620000	44630000	ENSG00000112782.11	5.14859e-05
chr6	45887643	rs3822876	G	T	chr6	45890000	45895000	chr6	45385000	45390000	ENSG00000112782.11	5.14859e-05
chr6	45887643	rs3822876	G	T	chr6	45890000	45900000	chr6	45680000	45690000	ENSG00000112782.11	5.14859e-05
chr6	45887643	rs3822876	G	T	chr6	45875000	45900000	chr6	45375000	45400000	ENSG00000112782.11	5.14859e-05
chr6	45887903	rs3822878	G	A	chr6	45890000	45895000	chr6	44435000	44440000	ENSG00000112782.11	5.14859e-05
chr6	45887903	rs3822878	G	A	chr6	45890000	45900000	chr6	44440000	44450000	ENSG00000112782.11	5.14859e-05
chr6	45887903	rs3822878	G	A	chr6	45890000	45895000	chr6	44560000	44565000	ENSG00000112782.11	5.14859e-05
chr6	45887903	rs3822878	G	A	chr6	45890000	45900000	chr6	44600000	44610000	ENSG00000112782.11	5.14859e-05
chr6	45887903	rs3822878	G	A	chr6	45890000	45895000	chr6	44620000	44625000	ENSG00000112782.11	5.14859e-05
chr6	45887903	rs3822878	G	A	chr6	45890000	45900000	chr6	44620000	44630000	ENSG00000112782.11	5.14859e-05
chr6	45887903	rs3822878	G	A	chr6	45890000	45895000	chr6	45385000	45390000	ENSG00000112782.11	5.14859e-05
chr6	45887903	rs3822878	G	A	chr6	45890000	45900000	chr6	45680000	45690000	ENSG00000112782.11	5.14859e-05
chr6	45887903	rs3822878	G	A	chr6	45875000	45900000	chr6	45375000	45400000	ENSG00000112782.11	5.14859e-05
chr6	45887922	rs3822879	A	T	chr6	45890000	45895000	chr6	44435000	44440000	ENSG00000112782.11	5.14859e-05
chr6	45887922	rs3822879	A	T	chr6	45890000	45900000	chr6	44440000	44450000	ENSG00000112782.11	5.14859e-05
chr6	45887922	rs3822879	A	T	chr6	45890000	45895000	chr6	44560000	44565000	ENSG00000112782.11	5.14859e-05
chr6	45887922	rs3822879	A	T	chr6	45890000	45900000	chr6	44600000	44610000	ENSG00000112782.11	5.14859e-05
chr6	45887922	rs3822879	A	T	chr6	45890000	45895000	chr6	44620000	44625000	ENSG00000112782.11	5.14859e-05
chr6	45887922	rs3822879	A	T	chr6	45890000	45900000	chr6	44620000	44630000	ENSG00000112782.11	5.14859e-05
chr6	45887922	rs3822879	A	T	chr6	45890000	45895000	chr6	45385000	45390000	ENSG00000112782.11	5.14859e-05
chr6	45887922	rs3822879	A	T	chr6	45890000	45900000	chr6	45680000	45690000	ENSG00000112782.11	5.14859e-05
chr6	45887922	rs3822879	A	T	chr6	45875000	45900000	chr6	45375000	45400000	ENSG00000112782.11	5.14859e-05
chr6	45887939	rs3822880	C	T	chr6	45890000	45895000	chr6	44435000	44440000	ENSG00000112782.11	5.11206e-05
chr6	45887939	rs3822880	C	T	chr6	45890000	45900000	chr6	44440000	44450000	ENSG00000112782.11	5.11206e-05
chr6	45887939	rs3822880	C	T	chr6	45890000	45895000	chr6	44560000	44565000	ENSG00000112782.11	5.11206e-05
chr6	45887939	rs3822880	C	T	chr6	45890000	45900000	chr6	44600000	44610000	ENSG00000112782.11	5.11206e-05
chr6	45887939	rs3822880	C	T	chr6	45890000	45895000	chr6	44620000	44625000	ENSG00000112782.11	5.11206e-05
chr6	45887939	rs3822880	C	T	chr6	45890000	45900000	chr6	44620000	44630000	ENSG00000112782.11	5.11206e-05
chr6	45887939	rs3822880	C	T	chr6	45890000	45895000	chr6	45385000	45390000	ENSG00000112782.11	5.11206e-05
chr6	45887939	rs3822880	C	T	chr6	45890000	45900000	chr6	45680000	45690000	ENSG00000112782.11	5.11206e-05
chr6	45887939	rs3822880	C	T	chr6	45875000	45900000	chr6	45375000	45400000	ENSG00000112782.11	5.11206e-05
chr6	45888022	rs3822881	A	T	chr6	45890000	45895000	chr6	44435000	44440000	ENSG00000112782.11	5.14859e-05
chr6	45888022	rs3822881	A	T	chr6	45890000	45900000	chr6	44440000	44450000	ENSG00000112782.11	5.14859e-05
chr6	45888022	rs3822881	A	T	chr6	45890000	45895000	chr6	44560000	44565000	ENSG00000112782.11	5.14859e-05
chr6	45888022	rs3822881	A	T	chr6	45890000	45900000	chr6	44600000	44610000	ENSG00000112782.11	5.14859e-05
chr6	45888022	rs3822881	A	T	chr6	45890000	45895000	chr6	44620000	44625000	ENSG00000112782.11	5.14859e-05
chr6	45888022	rs3822881	A	T	chr6	45890000	45900000	chr6	44620000	44630000	ENSG00000112782.11	5.14859e-05
chr6	45888022	rs3822881	A	T	chr6	45890000	45895000	chr6	45385000	45390000	ENSG00000112782.11	5.14859e-05
chr6	45888022	rs3822881	A	T	chr6	45890000	45900000	chr6	45680000	45690000	ENSG00000112782.11	5.14859e-05
chr6	45888022	rs3822881	A	T	chr6	45875000	45900000	chr6	45375000	45400000	ENSG00000112782.11	5.14859e-05
chr6	45888073	rs3729618	A	G	chr6	45890000	45895000	chr6	44435000	44440000	ENSG00000112782.11	5.14859e-05
chr6	45888073	rs3729618	A	G	chr6	45890000	45900000	chr6	44440000	44450000	ENSG00000112782.11	5.14859e-05
chr6	45888073	rs3729618	A	G	chr6	45890000	45895000	chr6	44560000	44565000	ENSG00000112782.11	5.14859e-05
chr6	45888073	rs3729618	A	G	chr6	45890000	45900000	chr6	44600000	44610000	ENSG00000112782.11	5.14859e-05
chr6	45888073	rs3729618	A	G	chr6	45890000	45895000	chr6	44620000	44625000	ENSG00000112782.11	5.14859e-05
chr6	45888073	rs3729618	A	G	chr6	45890000	45900000	chr6	44620000	44630000	ENSG00000112782.11	5.14859e-05
chr6	45888073	rs3729618	A	G	chr6	45890000	45895000	chr6	45385000	45390000	ENSG00000112782.11	5.14859e-05
chr6	45888073	rs3729618	A	G	chr6	45890000	45900000	chr6	45680000	45690000	ENSG00000112782.11	5.14859e-05
chr6	45888073	rs3729618	A	G	chr6	45875000	45900000	chr6	45375000	45400000	ENSG00000112782.11	5.14859e-05
chr6	45889793	rs12204991	A	T	chr6	45890000	45895000	chr6	44435000	44440000	ENSG00000112782.11	3.51278e-05
chr6	45889793	rs12204991	A	T	chr6	45890000	45900000	chr6	44440000	44450000	ENSG00000112782.11	3.51278e-05
chr6	45889793	rs12204991	A	T	chr6	45890000	45895000	chr6	44560000	44565000	ENSG00000112782.11	3.51278e-05
chr6	45889793	rs12204991	A	T	chr6	45890000	45900000	chr6	44600000	44610000	ENSG00000112782.11	3.51278e-05
chr6	45889793	rs12204991	A	T	chr6	45890000	45895000	chr6	44620000	44625000	ENSG00000112782.11	3.51278e-05
chr6	45889793	rs12204991	A	T	chr6	45890000	45900000	chr6	44620000	44630000	ENSG00000112782.11	3.51278e-05
chr6	45889793	rs12204991	A	T	chr6	45890000	45895000	chr6	45385000	45390000	ENSG00000112782.11	3.51278e-05
chr6	45889793	rs12204991	A	T	chr6	45890000	45900000	chr6	45680000	45690000	ENSG00000112782.11	3.51278e-05
chr6	45889793	rs12204991	A	T	chr6	45875000	45900000	chr6	45375000	45400000	ENSG00000112782.11	3.51278e-05
chr6	45892487	rs9367229	T	C	chr6	45895000	45900000	chr6	46375000	46380000	ENSG00000112782.11	3.53831e-05
chr6	45892487	rs9367229	T	C	chr6	45890000	45895000	chr6	44435000	44440000	ENSG00000112782.11	3.53831e-05
chr6	45892487	rs9367229	T	C	chr6	45890000	45900000	chr6	44440000	44450000	ENSG00000112782.11	3.53831e-05
chr6	45892487	rs9367229	T	C	chr6	45890000	45895000	chr6	44560000	44565000	ENSG00000112782.11	3.53831e-05
chr6	45892487	rs9367229	T	C	chr6	45890000	45900000	chr6	44600000	44610000	ENSG00000112782.11	3.53831e-05
chr6	45892487	rs9367229	T	C	chr6	45890000	45895000	chr6	44620000	44625000	ENSG00000112782.11	3.53831e-05
chr6	45892487	rs9367229	T	C	chr6	45890000	45900000	chr6	44620000	44630000	ENSG00000112782.11	3.53831e-05
chr6	45892487	rs9367229	T	C	chr6	45890000	45895000	chr6	45385000	45390000	ENSG00000112782.11	3.53831e-05
chr6	45892487	rs9367229	T	C	chr6	45890000	45900000	chr6	45680000	45690000	ENSG00000112782.11	3.53831e-05
chr6	45892487	rs9367229	T	C	chr6	45875000	45900000	chr6	45375000	45400000	ENSG00000112782.11	3.53831e-05
chr7	26702506	rs757129	C	G	chr7	26700000	26725000	chr7	26100000	26125000	ENSG00000122592.6	2.6823e-05
chr7	26702506	rs757129	C	G	chr7	26700000	26710000	chr7	26130000	26140000	ENSG00000122592.6	2.6823e-05
chr7	26702506	rs757129	C	G	chr7	26700000	26725000	chr7	26225000	26250000	ENSG00000122592.6	2.6823e-05
chr7	26702506	rs757129	C	G	chr7	26705000	26710000	chr7	25930000	25935000	ENSG00000122592.6	2.6823e-05
chr7	26702506	rs757129	C	G	chr7	26705000	26710000	chr7	26405000	26410000	ENSG00000122592.6	2.6823e-05
chr7	26702506	rs757129	C	G	chr7	26705000	26710000	chr7	26410000	26415000	ENSG00000122592.6	2.6823e-05
chr7	115897222	rs2402058	A	G	chr7	115890000	115900000	chr7	116160000	116170000	ENSG00000237870.2	6.55552e-06
chr7	115897222	rs2402058	A	G	chr7	115890000	115900000	chr7	116440000	116450000	ENSG00000237870.2	6.55552e-06
chr7	115897222	rs2402058	A	G	chr7	115895000	115900000	chr7	116225000	116230000	ENSG00000237870.2	6.55552e-06
chr7	115897222	rs2402058	A	G	chr7	115895000	115900000	chr7	116445000	116450000	ENSG00000237870.2	6.55552e-06
chr7	115897222	rs2402058	A	G	chr7	115895000	115900000	chr7	116450000	116455000	ENSG00000237870.2	6.55552e-06
chr7	115897242	rs2402059	T	G	chr7	115890000	115900000	chr7	116160000	116170000	ENSG00000237870.2	6.55552e-06
chr7	115897242	rs2402059	T	G	chr7	115890000	115900000	chr7	116440000	116450000	ENSG00000237870.2	6.55552e-06
chr7	115897242	rs2402059	T	G	chr7	115895000	115900000	chr7	116225000	116230000	ENSG00000237870.2	6.55552e-06
chr7	115897242	rs2402059	T	G	chr7	115895000	115900000	chr7	116445000	116450000	ENSG00000237870.2	6.55552e-06
chr7	115897242	rs2402059	T	G	chr7	115895000	115900000	chr7	116450000	116455000	ENSG00000237870.2	6.55552e-06
chr7	115899335	rs4730721	T	A	chr7	115890000	115900000	chr7	116160000	116170000	ENSG00000237870.2	8.33831e-06
chr7	115899335	rs4730721	T	A	chr7	115890000	115900000	chr7	116440000	116450000	ENSG00000237870.2	8.33831e-06
chr7	115899335	rs4730721	T	A	chr7	115895000	115900000	chr7	116225000	116230000	ENSG00000237870.2	8.33831e-06
chr7	115899335	rs4730721	T	A	chr7	115895000	115900000	chr7	116445000	116450000	ENSG00000237870.2	8.33831e-06
chr7	115899335	rs4730721	T	A	chr7	115895000	115900000	chr7	116450000	116455000	ENSG00000237870.2	8.33831e-06
chr7	115900262	rs10242959	C	T	chr7	115890000	115900000	chr7	116160000	116170000	ENSG00000237870.2	4.85148e-06
chr7	115900262	rs10242959	C	T	chr7	115890000	115900000	chr7	116440000	116450000	ENSG00000237870.2	4.85148e-06
chr7	115900262	rs10242959	C	T	chr7	115895000	115900000	chr7	116225000	116230000	ENSG00000237870.2	4.85148e-06
chr7	115900262	rs10242959	C	T	chr7	115895000	115900000	chr7	116445000	116450000	ENSG00000237870.2	4.85148e-06
chr7	115900262	rs10242959	C	T	chr7	115895000	115900000	chr7	116450000	116455000	ENSG00000237870.2	4.85148e-06
chr7	115900353	rs10261531	T	A	chr7	115890000	115900000	chr7	116160000	116170000	ENSG00000237870.2	5.07857e-06
chr7	115900353	rs10261531	T	A	chr7	115890000	115900000	chr7	116440000	116450000	ENSG00000237870.2	5.07857e-06
chr7	115900353	rs10261531	T	A	chr7	115895000	115900000	chr7	116225000	116230000	ENSG00000237870.2	5.07857e-06
chr7	115900353	rs10261531	T	A	chr7	115895000	115900000	chr7	116445000	116450000	ENSG00000237870.2	5.07857e-06
chr7	115900353	rs10261531	T	A	chr7	115895000	115900000	chr7	116450000	116455000	ENSG00000237870.2	5.07857e-06
chr7	115900724	rs10500061	C	G	chr7	115890000	115900000	chr7	116160000	116170000	ENSG00000237870.2	4.93285e-06
chr7	115900724	rs10500061	C	G	chr7	115890000	115900000	chr7	116440000	116450000	ENSG00000237870.2	4.93285e-06
chr7	115900724	rs10500061	C	G	chr7	115895000	115900000	chr7	116225000	116230000	ENSG00000237870.2	4.93285e-06
chr7	115900724	rs10500061	C	G	chr7	115895000	115900000	chr7	116445000	116450000	ENSG00000237870.2	4.93285e-06
chr7	115900724	rs10500061	C	G	chr7	115895000	115900000	chr7	116450000	116455000	ENSG00000237870.2	4.93285e-06
chr7	115900820	rs60927526	T	G	chr7	115890000	115900000	chr7	116160000	116170000	ENSG00000237870.2	8.08256e-06
chr7	115900820	rs60927526	T	G	chr7	115890000	115900000	chr7	116440000	116450000	ENSG00000237870.2	8.08256e-06
chr7	115900820	rs60927526	T	G	chr7	115895000	115900000	chr7	116225000	116230000	ENSG00000237870.2	8.08256e-06
chr7	115900820	rs60927526	T	G	chr7	115895000	115900000	chr7	116445000	116450000	ENSG00000237870.2	8.08256e-06
chr7	115900820	rs60927526	T	G	chr7	115895000	115900000	chr7	116450000	116455000	ENSG00000237870.2	8.08256e-06
chr11	64129722	rs538147	G	A	chr11	64130000	64140000	chr11	64410000	64420000	ENSG00000236935.1	2.06215e-05
chr11	64412891	rs11820322	C	T	chr11	64410000	64420000	chr11	64130000	64140000	ENSG00000110076.14	1.76616e-05
chr11	64412891	rs11820322	C	T	chr11	64410000	64420000	chr11	64320000	64330000	ENSG00000110076.14	1.76616e-05
chr14	96030442	rs7152619	T	C	chr14	96030000	96040000	chr14	96460000	96470000	ENSG00000182512.4	9.34469e-06
chr14	96030442	rs7152619	T	C	chr14	96020000	96030000	chr14	96460000	96470000	ENSG00000182512.4	9.34469e-06
chr14	96030442	rs7152619	T	C	chr14	96025000	96030000	chr14	96460000	96465000	ENSG00000182512.4	9.34469e-06
chr14	96030763	rs8014367	C	T	chr14	96030000	96040000	chr14	96460000	96470000	ENSG00000182512.4	1.68764e-05
chr14	96030763	rs8014367	C	T	chr14	96020000	96030000	chr14	96460000	96470000	ENSG00000182512.4	1.68764e-05
chr14	96030763	rs8014367	C	T	chr14	96025000	96030000	chr14	96460000	96465000	ENSG00000182512.4	1.68764e-05
chr14	96031957	rs9323929	C	T	chr14	96030000	96040000	chr14	96460000	96470000	ENSG00000182512.4	2.0606e-05
chr14	96031957	rs9323929	C	T	chr14	96020000	96030000	chr14	96460000	96470000	ENSG00000182512.4	2.0606e-05
chr14	96031957	rs9323929	C	T	chr14	96025000	96030000	chr14	96460000	96465000	ENSG00000182512.4	2.0606e-05
chr20	13786587	rs6079180	A	G	chr20	13790000	13800000	chr20	14030000	14040000	ENSG00000101247.13	8.06001e-28
Adipose_Visceral_Omentum
chr2	232058493	rs2368563	A	G	chr2	232055000	232060000	chr2	231970000	231975000	ENSG00000204128.5	2.23288e-08
chr2	232058493	rs2368563	A	G	chr2	232060000	232065000	chr2	231970000	231975000	ENSG00000204128.5	2.23288e-08
chr2	232058493	rs2368563	A	G	chr2	232060000	232070000	chr2	231970000	231980000	ENSG00000204128.5	2.23288e-08
chr2	232060843	rs60664562	T	A	chr2	232055000	232060000	chr2	231970000	231975000	ENSG00000204128.5	6.29418e-09
chr2	232060843	rs60664562	T	A	chr2	232060000	232065000	chr2	231970000	231975000	ENSG00000204128.5	6.29418e-09
chr2	232060843	rs60664562	T	A	chr2	232060000	232070000	chr2	231970000	231980000	ENSG00000204128.5	6.29418e-09
chr2	232061520	rs62197322	A	G	chr2	232055000	232060000	chr2	231970000	231975000	ENSG00000204128.5	1.5487e-08
chr2	232061520	rs62197322	A	G	chr2	232060000	232065000	chr2	231970000	231975000	ENSG00000204128.5	1.5487e-08
chr2	232061520	rs62197322	A	G	chr2	232060000	232070000	chr2	231970000	231980000	ENSG00000204128.5	1.5487e-08
chr6	32606274	rs113219465	C	T	chr6	32610000	32620000	chr6	45660000	45670000	ENSG00000198502.5	7.66474e-06
chr6	32606274	rs113219465	C	T	chr6	32600000	32625000	chr6	45650000	45675000	ENSG00000198502.5	7.66474e-06
chr6	32608762	rs80154958	T	C	chr6	32610000	32620000	chr6	45660000	45670000	ENSG00000198502.5	5.85733e-06
chr6	32608762	rs80154958	T	C	chr6	32600000	32625000	chr6	45650000	45675000	ENSG00000198502.5	5.85733e-06
chr6	32610310	rs113551974	C	T	chr6	32610000	32620000	chr6	45660000	45670000	ENSG00000198502.5	5.85733e-06
chr6	32610310	rs113551974	C	T	chr6	32600000	32625000	chr6	45650000	45675000	ENSG00000198502.5	5.85733e-06
chr6	32611624	rs73409538	G	T	chr6	32610000	32620000	chr6	45660000	45670000	ENSG00000198502.5	5.85733e-06
chr6	32611624	rs73409538	G	T	chr6	32600000	32625000	chr6	45650000	45675000	ENSG00000198502.5	5.85733e-06
chr6	32629931	rs41542812	C	G	chr6	32600000	32625000	chr6	45650000	45675000	ENSG00000198502.5	1.38236e-05
chr7	115860783	rs1004107	A	T	chr7	115865000	115870000	chr7	115830000	115835000	ENSG00000135269.13	4.85512e-05
chr7	115861660	rs9969224	T	C	chr7	115865000	115870000	chr7	115830000	115835000	ENSG00000135269.13	4.85512e-05
chr7	115862902	rs1000966	A	G	chr7	115865000	115870000	chr7	115830000	115835000	ENSG00000135269.13	4.85512e-05
chr7	115863446	rs3807968	G	A	chr7	115865000	115870000	chr7	115830000	115835000	ENSG00000135269.13	4.85512e-05
chr7	115880277	rs3807975	G	A	chr7	115870000	115880000	chr7	115810000	115820000	ENSG00000135269.13	4.66283e-05
chr7	115880277	rs3807975	G	A	chr7	115875000	115880000	chr7	115815000	115820000	ENSG00000135269.13	4.66283e-05
chr7	115881159	rs66652906	G	A	chr7	115870000	115880000	chr7	115810000	115820000	ENSG00000135269.13	3.99571e-05
chr7	115881159	rs66652906	G	A	chr7	115875000	115880000	chr7	115815000	115820000	ENSG00000135269.13	3.99571e-05
chr7	115881458	rs58595078	A	G	chr7	115870000	115880000	chr7	115810000	115820000	ENSG00000135269.13	4.85512e-05
chr7	115881458	rs58595078	A	G	chr7	115875000	115880000	chr7	115815000	115820000	ENSG00000135269.13	4.85512e-05
chr7	115892650	rs1048508	T	G	chr7	115890000	115900000	chr7	116160000	116170000	ENSG00000135269.13	4.28575e-05
chr7	115892650	rs1048508	T	G	chr7	115890000	115900000	chr7	116440000	116450000	ENSG00000135269.13	4.28575e-05
chr7	115892650	rs1048508	T	G	chr7	115895000	115900000	chr7	116225000	116230000	ENSG00000135269.13	4.28575e-05
chr7	115892650	rs1048508	T	G	chr7	115895000	115900000	chr7	116445000	116450000	ENSG00000135269.13	4.28575e-05
chr7	115892650	rs1048508	T	G	chr7	115895000	115900000	chr7	116450000	116455000	ENSG00000135269.13	4.28575e-05
chr7	115892738	rs17138472	A	G	chr7	115890000	115900000	chr7	116160000	116170000	ENSG00000135269.13	4.19706e-05
chr7	115892738	rs17138472	A	G	chr7	115890000	115900000	chr7	116440000	116450000	ENSG00000135269.13	4.19706e-05
chr7	115892738	rs17138472	A	G	chr7	115895000	115900000	chr7	116225000	116230000	ENSG00000135269.13	4.19706e-05
chr7	115892738	rs17138472	A	G	chr7	115895000	115900000	chr7	116445000	116450000	ENSG00000135269.13	4.19706e-05
chr7	115892738	rs17138472	A	G	chr7	115895000	115900000	chr7	116450000	116455000	ENSG00000135269.13	4.19706e-05
chr7	115893647	rs3807980	A	G	chr7	115890000	115900000	chr7	116160000	116170000	ENSG00000135269.13	4.28575e-05
chr7	115893647	rs3807980	A	G	chr7	115890000	115900000	chr7	116440000	116450000	ENSG00000135269.13	4.28575e-05
chr7	115893647	rs3807980	A	G	chr7	115895000	115900000	chr7	116225000	116230000	ENSG00000135269.13	4.28575e-05
chr7	115893647	rs3807980	A	G	chr7	115895000	115900000	chr7	116445000	116450000	ENSG00000135269.13	4.28575e-05
chr7	115893647	rs3807980	A	G	chr7	115895000	115900000	chr7	116450000	116455000	ENSG00000135269.13	4.28575e-05
chr7	115894403	rs17138486	C	G	chr7	115890000	115900000	chr7	116160000	116170000	ENSG00000135269.13	4.42024e-05
chr7	115894403	rs17138486	C	G	chr7	115890000	115900000	chr7	116440000	116450000	ENSG00000135269.13	4.42024e-05
chr7	115894403	rs17138486	C	G	chr7	115895000	115900000	chr7	116225000	116230000	ENSG00000135269.13	4.42024e-05
chr7	115894403	rs17138486	C	G	chr7	115895000	115900000	chr7	116445000	116450000	ENSG00000135269.13	4.42024e-05
chr7	115894403	rs17138486	C	G	chr7	115895000	115900000	chr7	116450000	116455000	ENSG00000135269.13	4.42024e-05
chr7	115897871	rs2896180	A	G	chr7	115890000	115900000	chr7	116160000	116170000	ENSG00000135269.13	4.70289e-05
chr7	115897871	rs2896180	A	G	chr7	115890000	115900000	chr7	116440000	116450000	ENSG00000135269.13	4.70289e-05
chr7	115897871	rs2896180	A	G	chr7	115895000	115900000	chr7	116225000	116230000	ENSG00000135269.13	4.70289e-05
chr7	115897871	rs2896180	A	G	chr7	115895000	115900000	chr7	116445000	116450000	ENSG00000135269.13	4.70289e-05
chr7	115897871	rs2896180	A	G	chr7	115895000	115900000	chr7	116450000	116455000	ENSG00000135269.13	4.70289e-05
chr7	115897884	rs2896181	C	T	chr7	115890000	115900000	chr7	116160000	116170000	ENSG00000135269.13	4.70289e-05
chr7	115897884	rs2896181	C	T	chr7	115890000	115900000	chr7	116440000	116450000	ENSG00000135269.13	4.70289e-05
chr7	115897884	rs2896181	C	T	chr7	115895000	115900000	chr7	116225000	116230000	ENSG00000135269.13	4.70289e-05
chr7	115897884	rs2896181	C	T	chr7	115895000	115900000	chr7	116445000	116450000	ENSG00000135269.13	4.70289e-05
chr7	115897884	rs2896181	C	T	chr7	115895000	115900000	chr7	116450000	116455000	ENSG00000135269.13	4.70289e-05
chr7	115900686	rs10500060	C	T	chr7	115890000	115900000	chr7	116160000	116170000	ENSG00000135269.13	4.27114e-05
chr7	115900686	rs10500060	C	T	chr7	115890000	115900000	chr7	116440000	116450000	ENSG00000135269.13	4.27114e-05
chr7	115900686	rs10500060	C	T	chr7	115895000	115900000	chr7	116225000	116230000	ENSG00000135269.13	4.27114e-05
chr7	115900686	rs10500060	C	T	chr7	115895000	115900000	chr7	116445000	116450000	ENSG00000135269.13	4.27114e-05
chr7	115900686	rs10500060	C	T	chr7	115895000	115900000	chr7	116450000	116455000	ENSG00000135269.13	4.27114e-05
chr11	64129722	rs538147	G	A	chr11	64130000	64140000	chr11	64410000	64420000	ENSG00000236935.1	7.0337e-07
chr13	44397815	rs9533634	T	C	chr13	44375000	44400000	chr13	43150000	43175000	ENSG00000151773.8	3.16032e-09
chr13	44397815	rs9533634	T	C	chr13	44375000	44400000	chr13	43525000	43550000	ENSG00000151773.8	3.16032e-09
chr13	44397815	rs9533634	T	C	chr13	44375000	44400000	chr13	43650000	43675000	ENSG00000151773.8	3.16032e-09
chr13	44457925	rs3764147	A	G	chr13	44450000	44460000	chr13	43560000	43570000	ENSG00000151773.8	1.8577e-08
chr14	90858484	rs7150626	C	T	chr14	90850000	90860000	chr14	90420000	90430000	ENSG00000198668.6	2.64288e-06
chr14	90858484	rs7150626	C	T	chr14	90860000	90870000	chr14	91220000	91230000	ENSG00000198668.6	2.64288e-06
chr16	57452165	rs188872	A	G	chr16	57445000	57450000	chr16	57335000	57340000	ENSG00000005194.10	1.92362e-07
chr16	57452165	rs188872	A	G	chr16	57450000	57460000	chr16	57550000	57560000	ENSG00000005194.10	1.92362e-07
chr16	57452165	rs188872	A	G	chr16	57455000	57460000	chr16	57335000	57340000	ENSG00000005194.10	1.92362e-07
chr20	13786587	rs6079180	A	G	chr20	13790000	13800000	chr20	14030000	14040000	ENSG00000101247.13	1.17488e-12
AdreTl_Gland
chr7	115860783	rs1004107	A	T	chr7	115865000	115870000	chr7	115830000	115835000	ENSG00000135269.13	1.00525e-10
chr7	115861660	rs9969224	T	C	chr7	115865000	115870000	chr7	115830000	115835000	ENSG00000135269.13	1.00525e-10
chr7	115862296	rs1004109	A	T	chr7	115865000	115870000	chr7	115830000	115835000	ENSG00000135269.13	9.40764e-11
chr7	115862902	rs1000966	A	G	chr7	115865000	115870000	chr7	115830000	115835000	ENSG00000135269.13	1.40716e-10
chr7	115863446	rs3807968	G	A	chr7	115865000	115870000	chr7	115830000	115835000	ENSG00000135269.13	1.00525e-10
chr7	115864889	rs3779509	C	A	chr7	115865000	115870000	chr7	115830000	115835000	ENSG00000135269.13	9.0732e-11
chr7	115866354	rs1881287	A	G	chr7	115870000	115880000	chr7	115810000	115820000	ENSG00000135269.13	9.0732e-11
chr7	115866354	rs1881287	A	G	chr7	115865000	115870000	chr7	115830000	115835000	ENSG00000135269.13	9.0732e-11
chr7	115868798	rs58624059	T	C	chr7	115870000	115880000	chr7	115810000	115820000	ENSG00000135269.13	5.19595e-11
chr7	115868798	rs58624059	T	C	chr7	115865000	115870000	chr7	115830000	115835000	ENSG00000135269.13	5.19595e-11
chr7	115874466	rs12670683	T	C	chr7	115870000	115880000	chr7	115810000	115820000	ENSG00000135269.13	9.26489e-11
chr7	115874466	rs12670683	T	C	chr7	115875000	115880000	chr7	115815000	115820000	ENSG00000135269.13	9.26489e-11
chr7	115874466	rs12670683	T	C	chr7	115865000	115870000	chr7	115830000	115835000	ENSG00000135269.13	9.26489e-11
chr7	115874560	rs2030978	C	T	chr7	115870000	115880000	chr7	115810000	115820000	ENSG00000135269.13	9.0732e-11
chr7	115874560	rs2030978	C	T	chr7	115875000	115880000	chr7	115815000	115820000	ENSG00000135269.13	9.0732e-11
chr7	115874560	rs2030978	C	T	chr7	115865000	115870000	chr7	115830000	115835000	ENSG00000135269.13	9.0732e-11
chr7	115875359	rs2030977	G	C	chr7	115870000	115880000	chr7	115810000	115820000	ENSG00000135269.13	9.0732e-11
chr7	115875359	rs2030977	G	C	chr7	115875000	115880000	chr7	115815000	115820000	ENSG00000135269.13	9.0732e-11
chr7	115876365	rs6959237	C	T	chr7	115870000	115880000	chr7	115810000	115820000	ENSG00000135269.13	9.0732e-11
chr7	115876365	rs6959237	C	T	chr7	115875000	115880000	chr7	115815000	115820000	ENSG00000135269.13	9.0732e-11
chr7	115880277	rs3807975	G	A	chr7	115870000	115880000	chr7	115810000	115820000	ENSG00000135269.13	9.0732e-11
chr7	115880277	rs3807975	G	A	chr7	115875000	115880000	chr7	115815000	115820000	ENSG00000135269.13	9.0732e-11
chr7	115881159	rs66652906	G	A	chr7	115870000	115880000	chr7	115810000	115820000	ENSG00000135269.13	9.52337e-11
chr7	115881159	rs66652906	G	A	chr7	115875000	115880000	chr7	115815000	115820000	ENSG00000135269.13	9.52337e-11
chr7	115881458	rs58595078	A	G	chr7	115870000	115880000	chr7	115810000	115820000	ENSG00000135269.13	1.00525e-10
chr7	115881458	rs58595078	A	G	chr7	115875000	115880000	chr7	115815000	115820000	ENSG00000135269.13	1.00525e-10
chr7	115882323	rs3757730	G	A	chr7	115870000	115880000	chr7	115810000	115820000	ENSG00000135269.13	9.0732e-11
chr7	115882323	rs3757730	G	A	chr7	115875000	115880000	chr7	115815000	115820000	ENSG00000135269.13	9.0732e-11
chr7	115883453	rs57321537	T	G	chr7	115870000	115880000	chr7	115810000	115820000	ENSG00000135269.13	1.12157e-10
chr7	115883453	rs57321537	T	G	chr7	115875000	115880000	chr7	115815000	115820000	ENSG00000135269.13	1.12157e-10
chr7	115884319	rs138623810	C	A	chr7	115870000	115880000	chr7	115810000	115820000	ENSG00000135269.13	9.0732e-11
chr7	115884319	rs138623810	C	A	chr7	115875000	115880000	chr7	115815000	115820000	ENSG00000135269.13	9.0732e-11
chr7	115886079	rs7811984	A	G	chr7	115890000	115900000	chr7	116160000	116170000	ENSG00000135269.13	9.0732e-11
chr7	115886079	rs7811984	A	G	chr7	115890000	115900000	chr7	116440000	116450000	ENSG00000135269.13	9.0732e-11
chr7	115888162	rs6953050	A	G	chr7	115890000	115900000	chr7	116160000	116170000	ENSG00000135269.13	9.0732e-11
chr7	115888162	rs6953050	A	G	chr7	115890000	115900000	chr7	116440000	116450000	ENSG00000135269.13	9.0732e-11
chr7	115888339	rs6957561	G	A	chr7	115890000	115900000	chr7	116160000	116170000	ENSG00000135269.13	9.0732e-11
chr7	115888339	rs6957561	G	A	chr7	115890000	115900000	chr7	116440000	116450000	ENSG00000135269.13	9.0732e-11
chr7	115892650	rs1048508	T	G	chr7	115890000	115900000	chr7	116160000	116170000	ENSG00000135269.13	3.75809e-11
chr7	115892650	rs1048508	T	G	chr7	115890000	115900000	chr7	116440000	116450000	ENSG00000135269.13	3.75809e-11
chr7	115892650	rs1048508	T	G	chr7	115895000	115900000	chr7	116225000	116230000	ENSG00000135269.13	3.75809e-11
chr7	115892650	rs1048508	T	G	chr7	115895000	115900000	chr7	116445000	116450000	ENSG00000135269.13	3.75809e-11
chr7	115892650	rs1048508	T	G	chr7	115895000	115900000	chr7	116450000	116455000	ENSG00000135269.13	3.75809e-11
chr7	115892738	rs17138472	A	G	chr7	115890000	115900000	chr7	116160000	116170000	ENSG00000135269.13	3.75809e-11
chr7	115892738	rs17138472	A	G	chr7	115890000	115900000	chr7	116440000	116450000	ENSG00000135269.13	3.75809e-11
chr7	115892738	rs17138472	A	G	chr7	115895000	115900000	chr7	116225000	116230000	ENSG00000135269.13	3.75809e-11
chr7	115892738	rs17138472	A	G	chr7	115895000	115900000	chr7	116445000	116450000	ENSG00000135269.13	3.75809e-11
chr7	115892738	rs17138472	A	G	chr7	115895000	115900000	chr7	116450000	116455000	ENSG00000135269.13	3.75809e-11
chr7	115893407	rs3823977	A	T	chr7	115890000	115900000	chr7	116160000	116170000	ENSG00000135269.13	1.91881e-11
chr7	115893407	rs3823977	A	T	chr7	115890000	115900000	chr7	116440000	116450000	ENSG00000135269.13	1.91881e-11
chr7	115893407	rs3823977	A	T	chr7	115895000	115900000	chr7	116225000	116230000	ENSG00000135269.13	1.91881e-11
chr7	115893407	rs3823977	A	T	chr7	115895000	115900000	chr7	116445000	116450000	ENSG00000135269.13	1.91881e-11
chr7	115893407	rs3823977	A	T	chr7	115895000	115900000	chr7	116450000	116455000	ENSG00000135269.13	1.91881e-11
chr7	115893647	rs3807980	A	G	chr7	115890000	115900000	chr7	116160000	116170000	ENSG00000135269.13	3.75809e-11
chr7	115893647	rs3807980	A	G	chr7	115890000	115900000	chr7	116440000	116450000	ENSG00000135269.13	3.75809e-11
chr7	115893647	rs3807980	A	G	chr7	115895000	115900000	chr7	116225000	116230000	ENSG00000135269.13	3.75809e-11
chr7	115893647	rs3807980	A	G	chr7	115895000	115900000	chr7	116445000	116450000	ENSG00000135269.13	3.75809e-11
chr7	115893647	rs3807980	A	G	chr7	115895000	115900000	chr7	116450000	116455000	ENSG00000135269.13	3.75809e-11
chr7	115893845	rs17138483	A	C	chr7	115890000	115900000	chr7	116160000	116170000	ENSG00000135269.13	7.392e-12
chr7	115893845	rs17138483	A	C	chr7	115890000	115900000	chr7	116440000	116450000	ENSG00000135269.13	7.392e-12
chr7	115893845	rs17138483	A	C	chr7	115895000	115900000	chr7	116225000	116230000	ENSG00000135269.13	7.392e-12
chr7	115893845	rs17138483	A	C	chr7	115895000	115900000	chr7	116445000	116450000	ENSG00000135269.13	7.392e-12
chr7	115893845	rs17138483	A	C	chr7	115895000	115900000	chr7	116450000	116455000	ENSG00000135269.13	7.392e-12
chr7	115894403	rs17138486	C	G	chr7	115890000	115900000	chr7	116160000	116170000	ENSG00000135269.13	7.392e-12
chr7	115894403	rs17138486	C	G	chr7	115890000	115900000	chr7	116440000	116450000	ENSG00000135269.13	7.392e-12
chr7	115894403	rs17138486	C	G	chr7	115895000	115900000	chr7	116225000	116230000	ENSG00000135269.13	7.392e-12
chr7	115894403	rs17138486	C	G	chr7	115895000	115900000	chr7	116445000	116450000	ENSG00000135269.13	7.392e-12
chr7	115894403	rs17138486	C	G	chr7	115895000	115900000	chr7	116450000	116455000	ENSG00000135269.13	7.392e-12
chr7	115894589	rs112016811	A	T	chr7	115890000	115900000	chr7	116160000	116170000	ENSG00000135269.13	1.39824e-11
chr7	115894589	rs112016811	A	T	chr7	115890000	115900000	chr7	116440000	116450000	ENSG00000135269.13	1.39824e-11
chr7	115894589	rs112016811	A	T	chr7	115895000	115900000	chr7	116225000	116230000	ENSG00000135269.13	1.39824e-11
chr7	115894589	rs112016811	A	T	chr7	115895000	115900000	chr7	116445000	116450000	ENSG00000135269.13	1.39824e-11
chr7	115894589	rs112016811	A	T	chr7	115895000	115900000	chr7	116450000	116455000	ENSG00000135269.13	1.39824e-11
chr7	115895010	rs4730719	G	T	chr7	115890000	115900000	chr7	116160000	116170000	ENSG00000135269.13	1.1616e-11
chr7	115895010	rs4730719	G	T	chr7	115890000	115900000	chr7	116440000	116450000	ENSG00000135269.13	1.1616e-11
chr7	115895010	rs4730719	G	T	chr7	115895000	115900000	chr7	116225000	116230000	ENSG00000135269.13	1.1616e-11
chr7	115895010	rs4730719	G	T	chr7	115895000	115900000	chr7	116445000	116450000	ENSG00000135269.13	1.1616e-11
chr7	115895010	rs4730719	G	T	chr7	115895000	115900000	chr7	116450000	116455000	ENSG00000135269.13	1.1616e-11
chr7	115895235	rs4730720	T	C	chr7	115890000	115900000	chr7	116160000	116170000	ENSG00000135269.13	7.392e-12
chr7	115895235	rs4730720	T	C	chr7	115890000	115900000	chr7	116440000	116450000	ENSG00000135269.13	7.392e-12
chr7	115895235	rs4730720	T	C	chr7	115895000	115900000	chr7	116225000	116230000	ENSG00000135269.13	7.392e-12
chr7	115895235	rs4730720	T	C	chr7	115895000	115900000	chr7	116445000	116450000	ENSG00000135269.13	7.392e-12
chr7	115895235	rs4730720	T	C	chr7	115895000	115900000	chr7	116450000	116455000	ENSG00000135269.13	7.392e-12
chr7	115895433	rs6948556	T	C	chr7	115890000	115900000	chr7	116160000	116170000	ENSG00000135269.13	7.392e-12
chr7	115895433	rs6948556	T	C	chr7	115890000	115900000	chr7	116440000	116450000	ENSG00000135269.13	7.392e-12
chr7	115895433	rs6948556	T	C	chr7	115895000	115900000	chr7	116225000	116230000	ENSG00000135269.13	7.392e-12
chr7	115895433	rs6948556	T	C	chr7	115895000	115900000	chr7	116445000	116450000	ENSG00000135269.13	7.392e-12
chr7	115895433	rs6948556	T	C	chr7	115895000	115900000	chr7	116450000	116455000	ENSG00000135269.13	7.392e-12
chr7	115895718	rs6966770	A	G	chr7	115890000	115900000	chr7	116160000	116170000	ENSG00000135269.13	7.392e-12
chr7	115895718	rs6966770	A	G	chr7	115890000	115900000	chr7	116440000	116450000	ENSG00000135269.13	7.392e-12
chr7	115895718	rs6966770	A	G	chr7	115895000	115900000	chr7	116225000	116230000	ENSG00000135269.13	7.392e-12
chr7	115895718	rs6966770	A	G	chr7	115895000	115900000	chr7	116445000	116450000	ENSG00000135269.13	7.392e-12
chr7	115895718	rs6966770	A	G	chr7	115895000	115900000	chr7	116450000	116455000	ENSG00000135269.13	7.392e-12
chr7	115896049	rs6967695	G	A	chr7	115890000	115900000	chr7	116160000	116170000	ENSG00000135269.13	7.392e-12
chr7	115896049	rs6967695	G	A	chr7	115890000	115900000	chr7	116440000	116450000	ENSG00000135269.13	7.392e-12
chr7	115896049	rs6967695	G	A	chr7	115895000	115900000	chr7	116225000	116230000	ENSG00000135269.13	7.392e-12
chr7	115896049	rs6967695	G	A	chr7	115895000	115900000	chr7	116445000	116450000	ENSG00000135269.13	7.392e-12
chr7	115896049	rs6967695	G	A	chr7	115895000	115900000	chr7	116450000	116455000	ENSG00000135269.13	7.392e-12
chr7	115896716	rs3807981	G	A	chr7	115890000	115900000	chr7	116160000	116170000	ENSG00000135269.13	9.82858e-12
chr7	115896716	rs3807981	G	A	chr7	115890000	115900000	chr7	116440000	116450000	ENSG00000135269.13	9.82858e-12
chr7	115896716	rs3807981	G	A	chr7	115895000	115900000	chr7	116225000	116230000	ENSG00000135269.13	9.82858e-12
chr7	115896716	rs3807981	G	A	chr7	115895000	115900000	chr7	116445000	116450000	ENSG00000135269.13	9.82858e-12
chr7	115896716	rs3807981	G	A	chr7	115895000	115900000	chr7	116450000	116455000	ENSG00000135269.13	9.82858e-12
chr7	115897096	rs2402057	T	C	chr7	115890000	115900000	chr7	116160000	116170000	ENSG00000135269.13	4.88022e-12
chr7	115897096	rs2402057	T	C	chr7	115890000	115900000	chr7	116440000	116450000	ENSG00000135269.13	4.88022e-12
chr7	115897096	rs2402057	T	C	chr7	115895000	115900000	chr7	116225000	116230000	ENSG00000135269.13	4.88022e-12
chr7	115897096	rs2402057	T	C	chr7	115895000	115900000	chr7	116445000	116450000	ENSG00000135269.13	4.88022e-12
chr7	115897096	rs2402057	T	C	chr7	115895000	115900000	chr7	116450000	116455000	ENSG00000135269.13	4.88022e-12
chr7	115897871	rs2896180	A	G	chr7	115890000	115900000	chr7	116160000	116170000	ENSG00000135269.13	6.32055e-12
chr7	115897871	rs2896180	A	G	chr7	115890000	115900000	chr7	116440000	116450000	ENSG00000135269.13	6.32055e-12
chr7	115897871	rs2896180	A	G	chr7	115895000	115900000	chr7	116225000	116230000	ENSG00000135269.13	6.32055e-12
chr7	115897871	rs2896180	A	G	chr7	115895000	115900000	chr7	116445000	116450000	ENSG00000135269.13	6.32055e-12
chr7	115897871	rs2896180	A	G	chr7	115895000	115900000	chr7	116450000	116455000	ENSG00000135269.13	6.32055e-12
chr7	115897884	rs2896181	C	T	chr7	115890000	115900000	chr7	116160000	116170000	ENSG00000135269.13	6.32055e-12
chr7	115897884	rs2896181	C	T	chr7	115890000	115900000	chr7	116440000	116450000	ENSG00000135269.13	6.32055e-12
chr7	115897884	rs2896181	C	T	chr7	115895000	115900000	chr7	116225000	116230000	ENSG00000135269.13	6.32055e-12
chr7	115897884	rs2896181	C	T	chr7	115895000	115900000	chr7	116445000	116450000	ENSG00000135269.13	6.32055e-12
chr7	115897884	rs2896181	C	T	chr7	115895000	115900000	chr7	116450000	116455000	ENSG00000135269.13	6.32055e-12
chr7	115898177	rs3173919	G	C	chr7	115890000	115900000	chr7	116160000	116170000	ENSG00000135269.13	4.70774e-12
chr7	115898177	rs3173919	G	C	chr7	115890000	115900000	chr7	116440000	116450000	ENSG00000135269.13	4.70774e-12
chr7	115898177	rs3173919	G	C	chr7	115895000	115900000	chr7	116225000	116230000	ENSG00000135269.13	4.70774e-12
chr7	115898177	rs3173919	G	C	chr7	115895000	115900000	chr7	116445000	116450000	ENSG00000135269.13	4.70774e-12
chr7	115898177	rs3173919	G	C	chr7	115895000	115900000	chr7	116450000	116455000	ENSG00000135269.13	4.70774e-12
chr7	115898442	rs1141470	G	C	chr7	115890000	115900000	chr7	116160000	116170000	ENSG00000135269.13	7.6994e-12
chr7	115898442	rs1141470	G	C	chr7	115890000	115900000	chr7	116440000	116450000	ENSG00000135269.13	7.6994e-12
chr7	115898442	rs1141470	G	C	chr7	115895000	115900000	chr7	116225000	116230000	ENSG00000135269.13	7.6994e-12
chr7	115898442	rs1141470	G	C	chr7	115895000	115900000	chr7	116445000	116450000	ENSG00000135269.13	7.6994e-12
chr7	115898442	rs1141470	G	C	chr7	115895000	115900000	chr7	116450000	116455000	ENSG00000135269.13	7.6994e-12
chr7	115898885	rs3807982	T	C	chr7	115890000	115900000	chr7	116160000	116170000	ENSG00000135269.13	7.392e-12
chr7	115898885	rs3807982	T	C	chr7	115890000	115900000	chr7	116440000	116450000	ENSG00000135269.13	7.392e-12
chr7	115898885	rs3807982	T	C	chr7	115895000	115900000	chr7	116225000	116230000	ENSG00000135269.13	7.392e-12
chr7	115898885	rs3807982	T	C	chr7	115895000	115900000	chr7	116445000	116450000	ENSG00000135269.13	7.392e-12
chr7	115898885	rs3807982	T	C	chr7	115895000	115900000	chr7	116450000	116455000	ENSG00000135269.13	7.392e-12
chr7	115898991	rs3807983	T	C	chr7	115890000	115900000	chr7	116160000	116170000	ENSG00000135269.13	7.6994e-12
chr7	115898991	rs3807983	T	C	chr7	115890000	115900000	chr7	116440000	116450000	ENSG00000135269.13	7.6994e-12
chr7	115898991	rs3807983	T	C	chr7	115895000	115900000	chr7	116225000	116230000	ENSG00000135269.13	7.6994e-12
chr7	115898991	rs3807983	T	C	chr7	115895000	115900000	chr7	116445000	116450000	ENSG00000135269.13	7.6994e-12
chr7	115898991	rs3807983	T	C	chr7	115895000	115900000	chr7	116450000	116455000	ENSG00000135269.13	7.6994e-12
chr7	115900394	rs10500059	C	T	chr7	115890000	115900000	chr7	116160000	116170000	ENSG00000135269.13	1.53975e-11
chr7	115900394	rs10500059	C	T	chr7	115890000	115900000	chr7	116440000	116450000	ENSG00000135269.13	1.53975e-11
chr7	115900394	rs10500059	C	T	chr7	115895000	115900000	chr7	116225000	116230000	ENSG00000135269.13	1.53975e-11
chr7	115900394	rs10500059	C	T	chr7	115895000	115900000	chr7	116445000	116450000	ENSG00000135269.13	1.53975e-11
chr7	115900394	rs10500059	C	T	chr7	115895000	115900000	chr7	116450000	116455000	ENSG00000135269.13	1.53975e-11
chr7	115900686	rs10500060	C	T	chr7	115890000	115900000	chr7	116160000	116170000	ENSG00000135269.13	2.41897e-11
chr7	115900686	rs10500060	C	T	chr7	115890000	115900000	chr7	116440000	116450000	ENSG00000135269.13	2.41897e-11
chr7	115900686	rs10500060	C	T	chr7	115895000	115900000	chr7	116225000	116230000	ENSG00000135269.13	2.41897e-11
chr7	115900686	rs10500060	C	T	chr7	115895000	115900000	chr7	116445000	116450000	ENSG00000135269.13	2.41897e-11
chr7	115900686	rs10500060	C	T	chr7	115895000	115900000	chr7	116450000	116455000	ENSG00000135269.13	2.41897e-11
chr7	115904052	rs4730723	T	C	chr7	115890000	115900000	chr7	116160000	116170000	ENSG00000135269.13	2.45646e-09
chr7	115904052	rs4730723	T	C	chr7	115890000	115900000	chr7	116440000	116450000	ENSG00000135269.13	2.45646e-09
chr7	115904052	rs4730723	T	C	chr7	115895000	115900000	chr7	116225000	116230000	ENSG00000135269.13	2.45646e-09
chr7	115904052	rs4730723	T	C	chr7	115895000	115900000	chr7	116445000	116450000	ENSG00000135269.13	2.45646e-09
chr7	115904052	rs4730723	T	C	chr7	115895000	115900000	chr7	116450000	116455000	ENSG00000135269.13	2.45646e-09
chr13	44397815	rs9533634	T	C	chr13	44375000	44400000	chr13	43150000	43175000	ENSG00000179630.6	7.86433e-07
chr13	44397815	rs9533634	T	C	chr13	44375000	44400000	chr13	43525000	43550000	ENSG00000179630.6	7.86433e-07
chr13	44397815	rs9533634	T	C	chr13	44375000	44400000	chr13	43650000	43675000	ENSG00000179630.6	7.86433e-07
chr13	44457925	rs3764147	A	G	chr13	44450000	44460000	chr13	43560000	43570000	ENSG00000179630.6	1.00834e-06
Artery_Aorta
chr7	115860783	rs1004107	A	T	chr7	115865000	115870000	chr7	115830000	115835000	ENSG00000135269.13	1.0566e-06
chr7	115861660	rs9969224	T	C	chr7	115865000	115870000	chr7	115830000	115835000	ENSG00000135269.13	1.0566e-06
chr7	115862296	rs1004109	A	T	chr7	115865000	115870000	chr7	115830000	115835000	ENSG00000135269.13	1.0566e-06
chr7	115862902	rs1000966	A	G	chr7	115865000	115870000	chr7	115830000	115835000	ENSG00000135269.13	1.15029e-06
chr7	115863446	rs3807968	G	A	chr7	115865000	115870000	chr7	115830000	115835000	ENSG00000135269.13	1.0566e-06
chr7	115864889	rs3779509	C	A	chr7	115865000	115870000	chr7	115830000	115835000	ENSG00000135269.13	1.0566e-06
chr7	115866354	rs1881287	A	G	chr7	115870000	115880000	chr7	115810000	115820000	ENSG00000135269.13	1.0566e-06
chr7	115866354	rs1881287	A	G	chr7	115865000	115870000	chr7	115830000	115835000	ENSG00000135269.13	1.0566e-06
chr7	115868798	rs58624059	T	C	chr7	115870000	115880000	chr7	115810000	115820000	ENSG00000135269.13	3.21239e-06
chr7	115868798	rs58624059	T	C	chr7	115865000	115870000	chr7	115830000	115835000	ENSG00000135269.13	3.21239e-06
chr7	115874466	rs12670683	T	C	chr7	115870000	115880000	chr7	115810000	115820000	ENSG00000135269.13	8.83435e-07
chr7	115874466	rs12670683	T	C	chr7	115875000	115880000	chr7	115815000	115820000	ENSG00000135269.13	8.83435e-07
chr7	115874466	rs12670683	T	C	chr7	115865000	115870000	chr7	115830000	115835000	ENSG00000135269.13	8.83435e-07
chr7	115874560	rs2030978	C	T	chr7	115870000	115880000	chr7	115810000	115820000	ENSG00000135269.13	1.0566e-06
chr7	115874560	rs2030978	C	T	chr7	115875000	115880000	chr7	115815000	115820000	ENSG00000135269.13	1.0566e-06
chr7	115874560	rs2030978	C	T	chr7	115865000	115870000	chr7	115830000	115835000	ENSG00000135269.13	1.0566e-06
chr7	115875359	rs2030977	G	C	chr7	115870000	115880000	chr7	115810000	115820000	ENSG00000135269.13	7.57191e-07
chr7	115875359	rs2030977	G	C	chr7	115875000	115880000	chr7	115815000	115820000	ENSG00000135269.13	7.57191e-07
chr7	115876365	rs6959237	C	T	chr7	115870000	115880000	chr7	115810000	115820000	ENSG00000135269.13	4.58487e-07
chr7	115876365	rs6959237	C	T	chr7	115875000	115880000	chr7	115815000	115820000	ENSG00000135269.13	4.58487e-07
chr7	115880277	rs3807975	G	A	chr7	115870000	115880000	chr7	115810000	115820000	ENSG00000135269.13	1.0566e-06
chr7	115880277	rs3807975	G	A	chr7	115875000	115880000	chr7	115815000	115820000	ENSG00000135269.13	1.0566e-06
chr7	115881159	rs66652906	G	A	chr7	115870000	115880000	chr7	115810000	115820000	ENSG00000135269.13	1.13617e-06
chr7	115881159	rs66652906	G	A	chr7	115875000	115880000	chr7	115815000	115820000	ENSG00000135269.13	1.13617e-06
chr7	115881458	rs58595078	A	G	chr7	115870000	115880000	chr7	115810000	115820000	ENSG00000135269.13	1.0566e-06
chr7	115881458	rs58595078	A	G	chr7	115875000	115880000	chr7	115815000	115820000	ENSG00000135269.13	1.0566e-06
chr7	115882323	rs3757730	G	A	chr7	115870000	115880000	chr7	115810000	115820000	ENSG00000135269.13	1.0566e-06
chr7	115882323	rs3757730	G	A	chr7	115875000	115880000	chr7	115815000	115820000	ENSG00000135269.13	1.0566e-06
chr7	115883453	rs57321537	T	G	chr7	115870000	115880000	chr7	115810000	115820000	ENSG00000135269.13	1.0566e-06
chr7	115883453	rs57321537	T	G	chr7	115875000	115880000	chr7	115815000	115820000	ENSG00000135269.13	1.0566e-06
chr7	115884319	rs138623810	C	A	chr7	115870000	115880000	chr7	115810000	115820000	ENSG00000135269.13	1.29254e-06
chr7	115884319	rs138623810	C	A	chr7	115875000	115880000	chr7	115815000	115820000	ENSG00000135269.13	1.29254e-06
chr7	115886079	rs7811984	A	G	chr7	115890000	115900000	chr7	116160000	116170000	ENSG00000135269.13	1.0566e-06
chr7	115886079	rs7811984	A	G	chr7	115890000	115900000	chr7	116440000	116450000	ENSG00000135269.13	1.0566e-06
chr7	115888162	rs6953050	A	G	chr7	115890000	115900000	chr7	116160000	116170000	ENSG00000135269.13	9.97328e-07
chr7	115888162	rs6953050	A	G	chr7	115890000	115900000	chr7	116440000	116450000	ENSG00000135269.13	9.97328e-07
chr7	115888339	rs6957561	G	A	chr7	115890000	115900000	chr7	116160000	116170000	ENSG00000135269.13	6.67267e-07
chr7	115888339	rs6957561	G	A	chr7	115890000	115900000	chr7	116440000	116450000	ENSG00000135269.13	6.67267e-07
chr7	115892650	rs1048508	T	G	chr7	115890000	115900000	chr7	116160000	116170000	ENSG00000135269.13	3.10114e-07
chr7	115892650	rs1048508	T	G	chr7	115890000	115900000	chr7	116440000	116450000	ENSG00000135269.13	3.10114e-07
chr7	115892650	rs1048508	T	G	chr7	115895000	115900000	chr7	116225000	116230000	ENSG00000135269.13	3.10114e-07
chr7	115892650	rs1048508	T	G	chr7	115895000	115900000	chr7	116445000	116450000	ENSG00000135269.13	3.10114e-07
chr7	115892650	rs1048508	T	G	chr7	115895000	115900000	chr7	116450000	116455000	ENSG00000135269.13	3.10114e-07
chr7	115892738	rs17138472	A	G	chr7	115890000	115900000	chr7	116160000	116170000	ENSG00000135269.13	3.10114e-07
chr7	115892738	rs17138472	A	G	chr7	115890000	115900000	chr7	116440000	116450000	ENSG00000135269.13	3.10114e-07
chr7	115892738	rs17138472	A	G	chr7	115895000	115900000	chr7	116225000	116230000	ENSG00000135269.13	3.10114e-07
chr7	115892738	rs17138472	A	G	chr7	115895000	115900000	chr7	116445000	116450000	ENSG00000135269.13	3.10114e-07
chr7	115892738	rs17138472	A	G	chr7	115895000	115900000	chr7	116450000	116455000	ENSG00000135269.13	3.10114e-07
chr7	115893407	rs3823977	A	T	chr7	115890000	115900000	chr7	116160000	116170000	ENSG00000135269.13	1.36942e-06
chr7	115893407	rs3823977	A	T	chr7	115890000	115900000	chr7	116440000	116450000	ENSG00000135269.13	1.36942e-06
chr7	115893407	rs3823977	A	T	chr7	115895000	115900000	chr7	116225000	116230000	ENSG00000135269.13	1.36942e-06
chr7	115893407	rs3823977	A	T	chr7	115895000	115900000	chr7	116445000	116450000	ENSG00000135269.13	1.36942e-06
chr7	115893407	rs3823977	A	T	chr7	115895000	115900000	chr7	116450000	116455000	ENSG00000135269.13	1.36942e-06
chr7	115893647	rs3807980	A	G	chr7	115890000	115900000	chr7	116160000	116170000	ENSG00000135269.13	3.10114e-07
chr7	115893647	rs3807980	A	G	chr7	115890000	115900000	chr7	116440000	116450000	ENSG00000135269.13	3.10114e-07
chr7	115893647	rs3807980	A	G	chr7	115895000	115900000	chr7	116225000	116230000	ENSG00000135269.13	3.10114e-07
chr7	115893647	rs3807980	A	G	chr7	115895000	115900000	chr7	116445000	116450000	ENSG00000135269.13	3.10114e-07
chr7	115893647	rs3807980	A	G	chr7	115895000	115900000	chr7	116450000	116455000	ENSG00000135269.13	3.10114e-07
chr7	115893845	rs17138483	A	C	chr7	115890000	115900000	chr7	116160000	116170000	ENSG00000135269.13	9.39615e-07
chr7	115893845	rs17138483	A	C	chr7	115890000	115900000	chr7	116440000	116450000	ENSG00000135269.13	9.39615e-07
chr7	115893845	rs17138483	A	C	chr7	115895000	115900000	chr7	116225000	116230000	ENSG00000135269.13	9.39615e-07
chr7	115893845	rs17138483	A	C	chr7	115895000	115900000	chr7	116445000	116450000	ENSG00000135269.13	9.39615e-07
chr7	115893845	rs17138483	A	C	chr7	115895000	115900000	chr7	116450000	116455000	ENSG00000135269.13	9.39615e-07
chr7	115894403	rs17138486	C	G	chr7	115890000	115900000	chr7	116160000	116170000	ENSG00000135269.13	9.39615e-07
chr7	115894403	rs17138486	C	G	chr7	115890000	115900000	chr7	116440000	116450000	ENSG00000135269.13	9.39615e-07
chr7	115894403	rs17138486	C	G	chr7	115895000	115900000	chr7	116225000	116230000	ENSG00000135269.13	9.39615e-07
chr7	115894403	rs17138486	C	G	chr7	115895000	115900000	chr7	116445000	116450000	ENSG00000135269.13	9.39615e-07
chr7	115894403	rs17138486	C	G	chr7	115895000	115900000	chr7	116450000	116455000	ENSG00000135269.13	9.39615e-07
chr7	115894589	rs112016811	A	T	chr7	115890000	115900000	chr7	116160000	116170000	ENSG00000135269.13	2.3317e-06
chr7	115894589	rs112016811	A	T	chr7	115890000	115900000	chr7	116440000	116450000	ENSG00000135269.13	2.3317e-06
chr7	115894589	rs112016811	A	T	chr7	115895000	115900000	chr7	116225000	116230000	ENSG00000135269.13	2.3317e-06
chr7	115894589	rs112016811	A	T	chr7	115895000	115900000	chr7	116445000	116450000	ENSG00000135269.13	2.3317e-06
chr7	115894589	rs112016811	A	T	chr7	115895000	115900000	chr7	116450000	116455000	ENSG00000135269.13	2.3317e-06
chr7	115895010	rs4730719	G	T	chr7	115890000	115900000	chr7	116160000	116170000	ENSG00000135269.13	9.39615e-07
chr7	115895010	rs4730719	G	T	chr7	115890000	115900000	chr7	116440000	116450000	ENSG00000135269.13	9.39615e-07
chr7	115895010	rs4730719	G	T	chr7	115895000	115900000	chr7	116225000	116230000	ENSG00000135269.13	9.39615e-07
chr7	115895010	rs4730719	G	T	chr7	115895000	115900000	chr7	116445000	116450000	ENSG00000135269.13	9.39615e-07
chr7	115895010	rs4730719	G	T	chr7	115895000	115900000	chr7	116450000	116455000	ENSG00000135269.13	9.39615e-07
chr7	115895235	rs4730720	T	C	chr7	115890000	115900000	chr7	116160000	116170000	ENSG00000135269.13	9.39615e-07
chr7	115895235	rs4730720	T	C	chr7	115890000	115900000	chr7	116440000	116450000	ENSG00000135269.13	9.39615e-07
chr7	115895235	rs4730720	T	C	chr7	115895000	115900000	chr7	116225000	116230000	ENSG00000135269.13	9.39615e-07
chr7	115895235	rs4730720	T	C	chr7	115895000	115900000	chr7	116445000	116450000	ENSG00000135269.13	9.39615e-07
chr7	115895235	rs4730720	T	C	chr7	115895000	115900000	chr7	116450000	116455000	ENSG00000135269.13	9.39615e-07
chr7	115895433	rs6948556	T	C	chr7	115890000	115900000	chr7	116160000	116170000	ENSG00000135269.13	7.73343e-07
chr7	115895433	rs6948556	T	C	chr7	115890000	115900000	chr7	116440000	116450000	ENSG00000135269.13	7.73343e-07
chr7	115895433	rs6948556	T	C	chr7	115895000	115900000	chr7	116225000	116230000	ENSG00000135269.13	7.73343e-07
chr7	115895433	rs6948556	T	C	chr7	115895000	115900000	chr7	116445000	116450000	ENSG00000135269.13	7.73343e-07
chr7	115895433	rs6948556	T	C	chr7	115895000	115900000	chr7	116450000	116455000	ENSG00000135269.13	7.73343e-07
chr7	115895718	rs6966770	A	G	chr7	115890000	115900000	chr7	116160000	116170000	ENSG00000135269.13	9.39615e-07
chr7	115895718	rs6966770	A	G	chr7	115890000	115900000	chr7	116440000	116450000	ENSG00000135269.13	9.39615e-07
chr7	115895718	rs6966770	A	G	chr7	115895000	115900000	chr7	116225000	116230000	ENSG00000135269.13	9.39615e-07
chr7	115895718	rs6966770	A	G	chr7	115895000	115900000	chr7	116445000	116450000	ENSG00000135269.13	9.39615e-07
chr7	115895718	rs6966770	A	G	chr7	115895000	115900000	chr7	116450000	116455000	ENSG00000135269.13	9.39615e-07
chr7	115896049	rs6967695	G	A	chr7	115890000	115900000	chr7	116160000	116170000	ENSG00000135269.13	9.39615e-07
chr7	115896049	rs6967695	G	A	chr7	115890000	115900000	chr7	116440000	116450000	ENSG00000135269.13	9.39615e-07
chr7	115896049	rs6967695	G	A	chr7	115895000	115900000	chr7	116225000	116230000	ENSG00000135269.13	9.39615e-07
chr7	115896049	rs6967695	G	A	chr7	115895000	115900000	chr7	116445000	116450000	ENSG00000135269.13	9.39615e-07
chr7	115896049	rs6967695	G	A	chr7	115895000	115900000	chr7	116450000	116455000	ENSG00000135269.13	9.39615e-07
chr7	115896716	rs3807981	G	A	chr7	115890000	115900000	chr7	116160000	116170000	ENSG00000135269.13	9.39615e-07
chr7	115896716	rs3807981	G	A	chr7	115890000	115900000	chr7	116440000	116450000	ENSG00000135269.13	9.39615e-07
chr7	115896716	rs3807981	G	A	chr7	115895000	115900000	chr7	116225000	116230000	ENSG00000135269.13	9.39615e-07
chr7	115896716	rs3807981	G	A	chr7	115895000	115900000	chr7	116445000	116450000	ENSG00000135269.13	9.39615e-07
chr7	115896716	rs3807981	G	A	chr7	115895000	115900000	chr7	116450000	116455000	ENSG00000135269.13	9.39615e-07
chr7	115897096	rs2402057	T	C	chr7	115890000	115900000	chr7	116160000	116170000	ENSG00000135269.13	7.57333e-07
chr7	115897096	rs2402057	T	C	chr7	115890000	115900000	chr7	116440000	116450000	ENSG00000135269.13	7.57333e-07
chr7	115897096	rs2402057	T	C	chr7	115895000	115900000	chr7	116225000	116230000	ENSG00000135269.13	7.57333e-07
chr7	115897096	rs2402057	T	C	chr7	115895000	115900000	chr7	116445000	116450000	ENSG00000135269.13	7.57333e-07
chr7	115897096	rs2402057	T	C	chr7	115895000	115900000	chr7	116450000	116455000	ENSG00000135269.13	7.57333e-07
chr7	115897222	rs2402058	A	G	chr7	115890000	115900000	chr7	116160000	116170000	ENSG00000135269.13	2.86135e-05
chr7	115897222	rs2402058	A	G	chr7	115890000	115900000	chr7	116440000	116450000	ENSG00000135269.13	2.86135e-05
chr7	115897222	rs2402058	A	G	chr7	115895000	115900000	chr7	116225000	116230000	ENSG00000135269.13	2.86135e-05
chr7	115897222	rs2402058	A	G	chr7	115895000	115900000	chr7	116445000	116450000	ENSG00000135269.13	2.86135e-05
chr7	115897222	rs2402058	A	G	chr7	115895000	115900000	chr7	116450000	116455000	ENSG00000135269.13	2.86135e-05
chr7	115897242	rs2402059	T	G	chr7	115890000	115900000	chr7	116160000	116170000	ENSG00000135269.13	2.86135e-05
chr7	115897242	rs2402059	T	G	chr7	115890000	115900000	chr7	116440000	116450000	ENSG00000135269.13	2.86135e-05
chr7	115897242	rs2402059	T	G	chr7	115895000	115900000	chr7	116225000	116230000	ENSG00000135269.13	2.86135e-05
chr7	115897242	rs2402059	T	G	chr7	115895000	115900000	chr7	116445000	116450000	ENSG00000135269.13	2.86135e-05
chr7	115897242	rs2402059	T	G	chr7	115895000	115900000	chr7	116450000	116455000	ENSG00000135269.13	2.86135e-05
chr7	115897871	rs2896180	A	G	chr7	115890000	115900000	chr7	116160000	116170000	ENSG00000135269.13	1.14766e-06
chr7	115897871	rs2896180	A	G	chr7	115890000	115900000	chr7	116440000	116450000	ENSG00000135269.13	1.14766e-06
chr7	115897871	rs2896180	A	G	chr7	115895000	115900000	chr7	116225000	116230000	ENSG00000135269.13	1.14766e-06
chr7	115897871	rs2896180	A	G	chr7	115895000	115900000	chr7	116445000	116450000	ENSG00000135269.13	1.14766e-06
chr7	115897871	rs2896180	A	G	chr7	115895000	115900000	chr7	116450000	116455000	ENSG00000135269.13	1.14766e-06
chr7	115897884	rs2896181	C	T	chr7	115890000	115900000	chr7	116160000	116170000	ENSG00000135269.13	1.14766e-06
chr7	115897884	rs2896181	C	T	chr7	115890000	115900000	chr7	116440000	116450000	ENSG00000135269.13	1.14766e-06
chr7	115897884	rs2896181	C	T	chr7	115895000	115900000	chr7	116225000	116230000	ENSG00000135269.13	1.14766e-06
chr7	115897884	rs2896181	C	T	chr7	115895000	115900000	chr7	116445000	116450000	ENSG00000135269.13	1.14766e-06
chr7	115897884	rs2896181	C	T	chr7	115895000	115900000	chr7	116450000	116455000	ENSG00000135269.13	1.14766e-06
chr7	115898177	rs3173919	G	C	chr7	115890000	115900000	chr7	116160000	116170000	ENSG00000135269.13	1.67119e-06
chr7	115898177	rs3173919	G	C	chr7	115890000	115900000	chr7	116440000	116450000	ENSG00000135269.13	1.67119e-06
chr7	115898177	rs3173919	G	C	chr7	115895000	115900000	chr7	116225000	116230000	ENSG00000135269.13	1.67119e-06
chr7	115898177	rs3173919	G	C	chr7	115895000	115900000	chr7	116445000	116450000	ENSG00000135269.13	1.67119e-06
chr7	115898177	rs3173919	G	C	chr7	115895000	115900000	chr7	116450000	116455000	ENSG00000135269.13	1.67119e-06
chr7	115898442	rs1141470	G	C	chr7	115890000	115900000	chr7	116160000	116170000	ENSG00000135269.13	9.39615e-07
chr7	115898442	rs1141470	G	C	chr7	115890000	115900000	chr7	116440000	116450000	ENSG00000135269.13	9.39615e-07
chr7	115898442	rs1141470	G	C	chr7	115895000	115900000	chr7	116225000	116230000	ENSG00000135269.13	9.39615e-07
chr7	115898442	rs1141470	G	C	chr7	115895000	115900000	chr7	116445000	116450000	ENSG00000135269.13	9.39615e-07
chr7	115898442	rs1141470	G	C	chr7	115895000	115900000	chr7	116450000	116455000	ENSG00000135269.13	9.39615e-07
chr7	115898885	rs3807982	T	C	chr7	115890000	115900000	chr7	116160000	116170000	ENSG00000135269.13	9.39615e-07
chr7	115898885	rs3807982	T	C	chr7	115890000	115900000	chr7	116440000	116450000	ENSG00000135269.13	9.39615e-07
chr7	115898885	rs3807982	T	C	chr7	115895000	115900000	chr7	116225000	116230000	ENSG00000135269.13	9.39615e-07
chr7	115898885	rs3807982	T	C	chr7	115895000	115900000	chr7	116445000	116450000	ENSG00000135269.13	9.39615e-07
chr7	115898885	rs3807982	T	C	chr7	115895000	115900000	chr7	116450000	116455000	ENSG00000135269.13	9.39615e-07
chr7	115898991	rs3807983	T	C	chr7	115890000	115900000	chr7	116160000	116170000	ENSG00000135269.13	1.01298e-06
chr7	115898991	rs3807983	T	C	chr7	115890000	115900000	chr7	116440000	116450000	ENSG00000135269.13	1.01298e-06
chr7	115898991	rs3807983	T	C	chr7	115895000	115900000	chr7	116225000	116230000	ENSG00000135269.13	1.01298e-06
chr7	115898991	rs3807983	T	C	chr7	115895000	115900000	chr7	116445000	116450000	ENSG00000135269.13	1.01298e-06
chr7	115898991	rs3807983	T	C	chr7	115895000	115900000	chr7	116450000	116455000	ENSG00000135269.13	1.01298e-06
chr7	115899335	rs4730721	T	A	chr7	115890000	115900000	chr7	116160000	116170000	ENSG00000135269.13	4.39622e-05
chr7	115899335	rs4730721	T	A	chr7	115890000	115900000	chr7	116440000	116450000	ENSG00000135269.13	4.39622e-05
chr7	115899335	rs4730721	T	A	chr7	115895000	115900000	chr7	116225000	116230000	ENSG00000135269.13	4.39622e-05
chr7	115899335	rs4730721	T	A	chr7	115895000	115900000	chr7	116445000	116450000	ENSG00000135269.13	4.39622e-05
chr7	115899335	rs4730721	T	A	chr7	115895000	115900000	chr7	116450000	116455000	ENSG00000135269.13	4.39622e-05
chr7	115900394	rs10500059	C	T	chr7	115890000	115900000	chr7	116160000	116170000	ENSG00000135269.13	1.98493e-06
chr7	115900394	rs10500059	C	T	chr7	115890000	115900000	chr7	116440000	116450000	ENSG00000135269.13	1.98493e-06
chr7	115900394	rs10500059	C	T	chr7	115895000	115900000	chr7	116225000	116230000	ENSG00000135269.13	1.98493e-06
chr7	115900394	rs10500059	C	T	chr7	115895000	115900000	chr7	116445000	116450000	ENSG00000135269.13	1.98493e-06
chr7	115900394	rs10500059	C	T	chr7	115895000	115900000	chr7	116450000	116455000	ENSG00000135269.13	1.98493e-06
chr7	115900686	rs10500060	C	T	chr7	115890000	115900000	chr7	116160000	116170000	ENSG00000135269.13	1.98493e-06
chr7	115900686	rs10500060	C	T	chr7	115890000	115900000	chr7	116440000	116450000	ENSG00000135269.13	1.98493e-06
chr7	115900686	rs10500060	C	T	chr7	115895000	115900000	chr7	116225000	116230000	ENSG00000135269.13	1.98493e-06
chr7	115900686	rs10500060	C	T	chr7	115895000	115900000	chr7	116445000	116450000	ENSG00000135269.13	1.98493e-06
chr7	115900686	rs10500060	C	T	chr7	115895000	115900000	chr7	116450000	116455000	ENSG00000135269.13	1.98493e-06
chr7	115904052	rs4730723	T	C	chr7	115890000	115900000	chr7	116160000	116170000	ENSG00000135269.13	1.05573e-05
chr7	115904052	rs4730723	T	C	chr7	115890000	115900000	chr7	116440000	116450000	ENSG00000135269.13	1.05573e-05
chr7	115904052	rs4730723	T	C	chr7	115895000	115900000	chr7	116225000	116230000	ENSG00000135269.13	1.05573e-05
chr7	115904052	rs4730723	T	C	chr7	115895000	115900000	chr7	116445000	116450000	ENSG00000135269.13	1.05573e-05
chr7	115904052	rs4730723	T	C	chr7	115895000	115900000	chr7	116450000	116455000	ENSG00000135269.13	1.05573e-05
chr10	14689835	rs10906729	C	T	chr10	14690000	14700000	chr10	14640000	14650000	ENSG00000065809.9	3.25027e-10
chr11	64129722	rs538147	G	A	chr11	64130000	64140000	chr11	64410000	64420000	ENSG00000173457.6	1.63131e-10
chr13	44397815	rs9533634	T	C	chr13	44375000	44400000	chr13	43150000	43175000	ENSG00000151773.8	8.22252e-07
chr13	44397815	rs9533634	T	C	chr13	44375000	44400000	chr13	43525000	43550000	ENSG00000151773.8	8.22252e-07
chr13	44397815	rs9533634	T	C	chr13	44375000	44400000	chr13	43650000	43675000	ENSG00000151773.8	8.22252e-07
chr13	44457925	rs3764147	A	G	chr13	44450000	44460000	chr13	43560000	43570000	ENSG00000151773.8	6.65359e-06
chr13	76446482	rs1323565	A	G	chr13	76450000	76455000	chr13	77045000	77050000	ENSG00000261105.1	4.74986e-06
chr13	76446482	rs1323565	A	G	chr13	76425000	76450000	chr13	76250000	76275000	ENSG00000261105.1	4.74986e-06
chr13	76446482	rs1323565	A	G	chr13	76440000	76450000	chr13	77050000	77060000	ENSG00000261105.1	4.74986e-06
chr13	76446482	rs1323565	A	G	chr13	76440000	76450000	chr13	77570000	77580000	ENSG00000261105.1	4.74986e-06
chr13	76446482	rs1323565	A	G	chr13	76445000	76450000	chr13	77475000	77480000	ENSG00000261105.1	4.74986e-06
chr13	76447196	rs9544058	T	C	chr13	76450000	76455000	chr13	77045000	77050000	ENSG00000261105.1	1.09051e-06
chr13	76447196	rs9544058	T	C	chr13	76425000	76450000	chr13	76250000	76275000	ENSG00000261105.1	1.09051e-06
chr13	76447196	rs9544058	T	C	chr13	76440000	76450000	chr13	77050000	77060000	ENSG00000261105.1	1.09051e-06
chr13	76447196	rs9544058	T	C	chr13	76440000	76450000	chr13	77570000	77580000	ENSG00000261105.1	1.09051e-06
chr13	76447196	rs9544058	T	C	chr13	76445000	76450000	chr13	77475000	77480000	ENSG00000261105.1	1.09051e-06
chr13	76451240	rs1323566	A	G	chr13	76450000	76455000	chr13	77045000	77050000	ENSG00000261105.1	1.11577e-06
chr13	76451240	rs1323566	A	G	chr13	76425000	76450000	chr13	76250000	76275000	ENSG00000261105.1	1.11577e-06
chr13	76451240	rs1323566	A	G	chr13	76440000	76450000	chr13	77050000	77060000	ENSG00000261105.1	1.11577e-06
chr13	76451240	rs1323566	A	G	chr13	76440000	76450000	chr13	77570000	77580000	ENSG00000261105.1	1.11577e-06
chr13	76451240	rs1323566	A	G	chr13	76445000	76450000	chr13	77475000	77480000	ENSG00000261105.1	1.11577e-06
chr16	56993324	rs3764261	C	A	chr16	56975000	57000000	chr16	57200000	57225000	ENSG00000087237.6	1.95759e-05
chr16	56993324	rs3764261	C	A	chr16	56990000	57000000	chr16	57200000	57210000	ENSG00000087237.6	1.95759e-05
chr16	56993324	rs3764261	C	A	chr16	56995000	57000000	chr16	57200000	57205000	ENSG00000087237.6	1.95759e-05
chr16	57452165	rs188872	A	G	chr16	57445000	57450000	chr16	57335000	57340000	ENSG00000088682.9	7.39454e-09
chr16	57452165	rs188872	A	G	chr16	57450000	57460000	chr16	57550000	57560000	ENSG00000088682.9	7.39454e-09
chr16	57452165	rs188872	A	G	chr16	57455000	57460000	chr16	57335000	57340000	ENSG00000088682.9	7.39454e-09
chr20	13786587	rs6079180	A	G	chr20	13790000	13800000	chr20	14030000	14040000	ENSG00000101247.13	4.64095e-15
chr10	98994454	rs2297987	A	G	chr10	98980000	98985000	chr10	98830000	98835000	ENSG00000052749.9	9.1089e-06
chr10	98994454	rs2297987	A	G	chr10	98990000	99000000	chr10	98830000	98840000	ENSG00000052749.9	9.1089e-06
chr10	98994454	rs2297987	A	G	chr10	98990000	98995000	chr10	98835000	98840000	ENSG00000052749.9	9.1089e-06
chr10	98998378	rs11189052	A	T	chr10	98990000	99000000	chr10	98830000	98840000	ENSG00000052749.9	2.86248e-06
chr10	98998378	rs11189052	A	T	chr10	98990000	98995000	chr10	98835000	98840000	ENSG00000052749.9	2.86248e-06
chr10	99003195	rs8181326	G	A	chr10	98990000	99000000	chr10	98830000	98840000	ENSG00000052749.9	2.75253e-05
chr10	99003195	rs8181326	G	A	chr10	98990000	98995000	chr10	98835000	98840000	ENSG00000052749.9	2.75253e-05
chr10	99006258	rs11189058	G	A	chr10	98990000	99000000	chr10	98830000	98840000	ENSG00000052749.9	2.87033e-06
Artery_CoroTry
chr12	40601940	rs11175593	C	T	chr12	40595000	40600000	chr12	40550000	40555000	ENSG00000188906.9	3.08517e-07
chr20	13786587	rs6079180	A	G	chr20	13790000	13800000	chr20	14030000	14040000	ENSG00000101247.13	4.54153e-09
Artery_Tibial
chr2	61772257	rs6545883	A	G	chr2	61760000	61770000	chr2	61880000	61890000	ENSG00000173209.18	2.3263e-05
chr2	232058493	rs2368563	A	G	chr2	232055000	232060000	chr2	231970000	231975000	ENSG00000135931.13	2.45781e-05
chr2	232058493	rs2368563	A	G	chr2	232060000	232065000	chr2	231970000	231975000	ENSG00000135931.13	2.45781e-05
chr2	232058493	rs2368563	A	G	chr2	232060000	232070000	chr2	231970000	231980000	ENSG00000135931.13	2.45781e-05
chr2	232060843	rs60664562	T	A	chr2	232055000	232060000	chr2	231970000	231975000	ENSG00000135931.13	4.67576e-06
[truncated: 2,766 more rows]

## Sheet: eQTL info with loop
subTable7. eQTL information association with both significant SNP and Hi-C loop
							Loop anchor			Target
		Chr	Site	Name			Chr	Start	End	Chr	Start	End	ID	P-value
Thyroid	PLOD1	chr1	11967356	rs4846078	C	T	chr1	11960000	11970000	chr1	12020000	12030000	ENSG00000083444.12	4.9224e-05	PLOD1
	DYRK3	chr1	206897727	rs6540574	G	A	chr1	206890000	206900000	chr1	206800000	206810000	ENSG00000143479.11	1.0945e-06	DYRK3
Heart_Left_Ventricle	NSL1	chr1	212873431	rs2221593	C	T	chr1	212870000	212880000	chr1	212950000	212960000	ENSG00000117697.10	8.57217e-06	NSL1
Stomach	SLC35D1	chr1	67597119	rs3762318	G	A	chr1	67600000	67610000	chr1	67460000	67470000	ENSG00000116704.6	7.89971e-07	SLC35D1
Muscle_Skeletal_eQTL	PSMD1	chr2	232058493	rs2368563	A	G	chr2	232055000	232060000	chr2	231970000	231975000	ENSG00000173692.8	1.52166e-05	PSMD1
		chr2	232060843	rs60664562	T	A	chr2	232055000	232060000	chr2	231970000	231975000	ENSG00000173692.8	1.18389e-05	PSMD1
		chr2	232061520	rs62197322	A	G	chr2	232055000	232060000	chr2	231970000	231975000	ENSG00000173692.8	1.75196e-05	PSMD1
Heart_Atrial_Appendage	HTR2B	chr2	232058493	rs2368563	A	G	chr2	232055000	232060000	chr2	231970000	231975000	ENSG00000135914.5	3.87732e-09	HTR2B
		chr2	232060843	rs60664562	T	A	chr2	232055000	232060000	chr2	231970000	231975000	ENSG00000135914.5	6.28667e-09	HTR2B
		chr2	232061520	rs62197322	A	G	chr2	232055000	232060000	chr2	231970000	231975000	ENSG00000135914.5	2.95665e-09	HTR2B
Brain_Cerebellar_Hemisphere	IL18R1	chr2	103054449	rs2058660	G	A	chr2	103050000	103060000	chr2	102970000	102980000	ENSG00000115604.6	1.47214e-05	IL18R1
Esophagus_Mucosa	SYN2	chr3	12313846	rs6807915	T	C	chr3	12315000	12320000	chr3	12225000	12230000	ENSG00000157152.12	2.48828e-07	SYN2
Spleen	SKAP2	chr7	26726454	rs212854	C	G	chr7	26720000	26725000	chr7	26890000	26895000	ENSG00000005020.8	1.33293e-05	SKAP2
Thyroid	ASAP1	chr8	131296767	rs4733781	A	C	chr8	131290000	131300000	chr8	131340000	131350000	ENSG00000153317.10	7.03282e-05	ASAP1
Artery_Tibial	LYN	chr8	56797257	rs28595219	C	T	chr8	56790000	56800000	chr8	56880000	56890000	ENSG00000254087.3	2.45263e-14	LYN
Artery_Aorta	FAM107B	chr10	14689835	rs10906729	C	T	chr10	14690000	14700000	chr10	14640000	14650000	ENSG00000065809.9	3.25027e-10	FAM107B
Lung	LRRK2	chr12	40552417	rs1873613	T	C	chr12	40545000	40550000	chr12	40615000	40620000	ENSG00000188906.9	3.2944e-05	LRRK2
Esophagus_Mucosa	ANKFN1	chr17	54563063	rs9901739	C	A	chr17	54550000	54560000	chr17	54200000	54210000	ENSG00000153930.6	2.57646e-08	ANKFN1
