# Supplementary material for: Decoding the spatial chromatin organization and dynamic epigenetic landscapes of macrophage cells during differentiation and immune activation
Source: Nat Commun. 2022 Oct 4;13:5857. doi: 10.1038/s41467-022-33558-5 (PMC9532393; doi:10.1038/s41467-022-33558-5)
Supplement: Supplementary file 11 — Source Data [file 41467_2022_33558_MOESM11_ESM.xlsx]

## Sheet: Fig.6d-OK
	Promoter-Un-infection	Promoter-Infection		Enhancer-Un-infection	Enhancer-Infection
NF-kB signal relative to input	0.0038	0.036		0.0006	0.0163	rep1
	0.0022	0.032		0.0028	0.0102	rep2
	0.0008	0.027		0.0003	0.013	rep3

## Sheet: Fig.6f-OK
	Relative PD-L1 expression leve
WT-control	0.982	rep1
	0.995	rep2
	1.023	rep3
Enhancer knockout	0.202	rep1
	0.155	rep2
	0.104	rep3

## Sheet: Fig.7f-OK
	THP-Control-H3K4me3	THP-Control-IFNG-H3K4me3	THP-rs1873613-H3K4me3	THP-rs1873613-IFNG-H3K4me3
H3K4me3 signal relative to input (%)	0.0523	0.1926	0.0475	0.6087	rep1
	0.0538	0.1631	0.038	0.5719	rep2
	0.0622	0.2064	0.0542	0.5226	rep3

## Sheet: Fig.7g
	Thp1-Control-IFNG	Thp1-rs1873613-IFNG
Log2(FC) of LRRK2 mRNA level	2.45	3.85
	2.64	3.92
	2.59	3.82

## Sheet: Fig.7h
	Thp1-Control	Thp1-rs1873613
Log10CFU	4.64	4.72
	4.68	4.66
	4.45	4.58
	4.66	4.76
	4.72	4.89
	4.76	4.81
	4.52	4.78
	4.4	4.9
	4.72	4.62
	4.57	4.74
	4.69	4.77
	4.62	4.91
	4.71	4.79
	4.79	4.59
	4.48	4.67
	4.59	4.64
	4.68	4.7
	4.52	4.77

## Sheet: Fig.7k
	BMDM-Control	BMDM-AdoCbl
Log10CFU	5.49	5.34
	5.5	5.17
	5.49	5.1
	5.32	5.1
		5.06

## Sheet: Fig.7l
	LUNG-Control	LUNG-AdoCbl
Log10CFU	5.12	4.93
	5.05	4.86
	4.93	4.64
	4.87	5.07
	5.18	4.79
	5.3	5.18
	5.2	4.86
	5.42	4.91
	5.27	4.74
		5.03

## Sheet: Supplementary Fig. 6e
	Thp1-macro	Thp1-M.tb	Thp1-macro	Thp1-M.tb	Thp1-macro	Thp1-M.tb	Thp1-macro	Thp1-M.tb
	IFIT3	IFIT3	CCL2	CCL2	GBP4	GBP4	HERC5	HERC5
rep1	0.0026	0.045	0.0018	0.014	0.003	0.02	0.0041	0.0245	NF-kB signal relative to input
rep2	0.0042	0.036	0.0005	0.017	0.004	0.018	0.0021	0.0195
rep3	0.002	0.022	0.0008	0.013	0.002	0.015	0.0016	0.0133
